# Supplementary material for: Thyroid Dysfunction, Neurological Disorder and Immunosuppression as the Consequences of Long-term Combined Stress
Source: Sci Rep. 2018 Mar 14;8:4552. doi: 10.1038/s41598-018-19564-y (PMC5852085; doi:10.1038/s41598-018-19564-y)
Supplement: Supplementary file 2 — Dataset 1 [file 41598_2018_19564_MOESM2_ESM.xls]

## Sheet: Sheet1
Statistics of RNA-seq data
sample	Raw	Clean	Clean Percent	Unique tag
NCH1	23150124	17644818	0.7622	14652251(83.04%)
NCH2	22282616	17013812	0.7635	14480849(85.11%)
NCC1	25315166	20259980	0.8003	14760367(72.85%)
NCC2	24618164	20792485	0.8446	15416333(74.14%)
CSH1	26815810	22052218	0.8224	17332409(78.60%)
CSH2	22386954	17508163	0.7821	14845556(84.79%)
CSC1	25521404	20386091	0.7988	15488352(75.98%)
CSC2	25182140	20654232	0.8202	15284042(74.00%)
UCH1	25080442	19506310	0.7777	16194684(83.02%)
UCH2	26832042	19002457	0.7082	15746894(82.87%)
UCC1	25250576	20231517	0.8012	15019876(74.24%)
UCC2	27469092	21321781	0.7762	15951281(74.81%)
SHH1	42065442	21576971	0.5129	18558393(86.01%)
SHH2	38960030	22232142	0.5706	19714500(88.68%)
SHC1	42188522	21657443	0.5133	18429890(85.10%)
SHC2	41457392	18904603	0.456	15301187(80.94%)
