# Supplementary material for: Thyroid Dysfunction, Neurological Disorder and Immunosuppression as the Consequences of Long-term Combined Stress
Source: Sci Rep. 2018 Mar 14;8:4552. doi: 10.1038/s41598-018-19564-y (PMC5852085; doi:10.1038/s41598-018-19564-y)
Supplement: Supplementary file 3 — Dataset 2 [file 41598_2018_19564_MOESM3_ESM.xls]

## Sheet: Sheet1
Mapping of clean reads on the reference genome.
Sample	Clean_reads	Total_mapped	unique_mapped	multiple_mapped
CSC1	20386091	16496620(80.92%)	13921197(84.39%)	2575423(15.61%)
CSC2	20654232	16781803(81.25%)	14253999(84.94%)	2527804(15.06%)
CSH1	22052218	18087975(82.02%)	16006217(88.49%)	2081758(11.51%)
CSH2	17508163	13471098(76.94%)	11963992(88.81%)	1507106(11.19%)
NCC1	20259980	16471904(81.3%)	13142477(79.79%)	3329427(20.21%)
NCC2	20792485	17265768(83.04%)	14205098(82.27%)	3060670(17.73%)
NCH1	17644818	13705670(77.68%)	12076005(88.11%)	1629665(11.89%)
NCH2	17013812	13076388(76.86%)	11622658(88.88%)	1453730(11.12%)
SHC1	21657443	12436858(57.43%)	10744813(86.39%)	1692045(13.61%)
SHC2	18904603	10479849(55.44%)	8896397(84.89%)	1583452(15.11%)
SHH1	21576971	12427726(57.6%)	11328112(91.15%)	1099614(8.85%)
SHH2	22232142	13318475(59.91%)	12137171(91.13%)	1181304(8.87%)
UCC1	20231517	15791498(78.05%)	12544856(79.44%)	3246642(20.56%)
UCC2	21321781	16358815(76.72%)	13187036(80.61%)	3171779(19.39%)
UCH1	19506310	15124357(77.54%)	13349073(88.26%)	1775284(11.74%)
UCH2	19002457	14392794(75.74%)	12631712(87.76%)	1761082(12.24%)
