# Supplementary material for: Thyroid Dysfunction, Neurological Disorder and Immunosuppression as the Consequences of Long-term Combined Stress
Source: Sci Rep. 2018 Mar 14;8:4552. doi: 10.1038/s41598-018-19564-y (PMC5852085; doi:10.1038/s41598-018-19564-y)
Supplement: Supplementary file 4 — Dataset 3 [file 41598_2018_19564_MOESM4_ESM.xls]

## Sheet: Sheet1
The differentially expressed genes (DEGs) were detected in the comparisons of CSH vs. NCH, UCH vs. NCH, CSC vs. NCC and UCC vs. NCC.
	CSH VS NCH			UCH VS SHH			CSC VS NCC			UCC VS SHC
	Up	Down		Up	Down		Up	Down		Up	Dwon
	ENSRNOG00000002116	ENSRNOG00000011672		ENSRNOG00000000009	ENSRNOG00000000014		ENSRNOG00000012446	ENSRNOG00000048972		ENSRNOG00000000010	ENSRNOG00000000029
	ENSRNOG00000008890	ENSRNOG00000012067		ENSRNOG00000000044	ENSRNOG00000000029		ENSRNOG00000010983	ENSRNOG00000004273		ENSRNOG00000000017	ENSRNOG00000000036
	ENSRNOG00000011855	ENSRNOG00000012301		ENSRNOG00000000047	ENSRNOG00000000064		ENSRNOG00000011074	ENSRNOG00000011680		ENSRNOG00000000024	ENSRNOG00000000043
	ENSRNOG00000012249	ENSRNOG00000017140		ENSRNOG00000000093	ENSRNOG00000000082		ENSRNOG00000011161	ENSRNOG00000012067		ENSRNOG00000000040	ENSRNOG00000000053
	ENSRNOG00000013407	ENSRNOG00000017330		ENSRNOG00000000122	ENSRNOG00000000095		ENSRNOG00000011339	ENSRNOG00000012301		ENSRNOG00000000060	ENSRNOG00000000064
	ENSRNOG00000013624	ENSRNOG00000017463		ENSRNOG00000000138	ENSRNOG00000000129		ENSRNOG00000011460	ENSRNOG00000012404		ENSRNOG00000000081	ENSRNOG00000000082
	ENSRNOG00000016102	ENSRNOG00000017524		ENSRNOG00000000146	ENSRNOG00000000130		ENSRNOG00000011900	ENSRNOG00000012611		ENSRNOG00000000123	ENSRNOG00000000095
	ENSRNOG00000016627	ENSRNOG00000017725		ENSRNOG00000000151	ENSRNOG00000000167		ENSRNOG00000012196	ENSRNOG00000012964		ENSRNOG00000000137	ENSRNOG00000000108
	ENSRNOG00000017302	ENSRNOG00000018163		ENSRNOG00000000175	ENSRNOG00000000170		ENSRNOG00000012458	ENSRNOG00000013548		ENSRNOG00000000158	ENSRNOG00000000145
	ENSRNOG00000019627	ENSRNOG00000018321		ENSRNOG00000000190	ENSRNOG00000000233		ENSRNOG00000012719	ENSRNOG00000013552		ENSRNOG00000000164	ENSRNOG00000000177
	ENSRNOG00000020410	ENSRNOG00000019358		ENSRNOG00000000230	ENSRNOG00000000249		ENSRNOG00000013241	ENSRNOG00000014214		ENSRNOG00000000165	ENSRNOG00000000185
	ENSRNOG00000024331	ENSRNOG00000019681		ENSRNOG00000000245	ENSRNOG00000000321		ENSRNOG00000013823	ENSRNOG00000014652		ENSRNOG00000000167	ENSRNOG00000000186
	ENSRNOG00000024712	ENSRNOG00000019862		ENSRNOG00000000257	ENSRNOG00000000394		ENSRNOG00000014004	ENSRNOG00000014908		ENSRNOG00000000168	ENSRNOG00000000201
	ENSRNOG00000044894	ENSRNOG00000019999		ENSRNOG00000000277	ENSRNOG00000000399		ENSRNOG00000014465	ENSRNOG00000015518		ENSRNOG00000000187	ENSRNOG00000000217
	ENSRNOG00000046153	ENSRNOG00000021140		ENSRNOG00000000288	ENSRNOG00000000541		ENSRNOG00000014862	ENSRNOG00000015773		ENSRNOG00000000231	ENSRNOG00000000251
	ENSRNOG00000050069	ENSRNOG00000021147		ENSRNOG00000000306	ENSRNOG00000000551		ENSRNOG00000015036	ENSRNOG00000015844		ENSRNOG00000000239	ENSRNOG00000000257
	ENSRNOG00000003476	ENSRNOG00000023140		ENSRNOG00000000307	ENSRNOG00000000552		ENSRNOG00000015159	ENSRNOG00000016136		ENSRNOG00000000274	ENSRNOG00000000281
	ENSRNOG00000007335	ENSRNOG00000030160		ENSRNOG00000000368	ENSRNOG00000000587		ENSRNOG00000015609	ENSRNOG00000016857		ENSRNOG00000000288	ENSRNOG00000000321
	ENSRNOG00000014070	ENSRNOG00000037237		ENSRNOG00000000373	ENSRNOG00000000638		ENSRNOG00000016102	ENSRNOG00000017418		ENSRNOG00000000299	ENSRNOG00000000386
	ENSRNOG00000014127	ENSRNOG00000037283		ENSRNOG00000000378	ENSRNOG00000000640		ENSRNOG00000016429	ENSRNOG00000017429		ENSRNOG00000000316	ENSRNOG00000000397
	ENSRNOG00000017586	ENSRNOG00000046667		ENSRNOG00000000386	ENSRNOG00000000716		ENSRNOG00000017311	ENSRNOG00000017804		ENSRNOG00000000341	ENSRNOG00000000406
	ENSRNOG00000018811	ENSRNOG00000049424		ENSRNOG00000000410	ENSRNOG00000000796		ENSRNOG00000017538	ENSRNOG00000018311		ENSRNOG00000000368	ENSRNOG00000000407
	ENSRNOG00000018892	ENSRNOG00000000239		ENSRNOG00000000417	ENSRNOG00000000821		ENSRNOG00000017601	ENSRNOG00000018320		ENSRNOG00000000389	ENSRNOG00000000436
	ENSRNOG00000037268	ENSRNOG00000002511		ENSRNOG00000000419	ENSRNOG00000000840		ENSRNOG00000017982	ENSRNOG00000018454		ENSRNOG00000000394	ENSRNOG00000000438
	ENSRNOG00000049724	ENSRNOG00000003041		ENSRNOG00000000423	ENSRNOG00000000889		ENSRNOG00000018310	ENSRNOG00000018599		ENSRNOG00000000412	ENSRNOG00000000443
	ENSRNOG00000001908	ENSRNOG00000003245		ENSRNOG00000000455	ENSRNOG00000000906		ENSRNOG00000018642	ENSRNOG00000018765		ENSRNOG00000000419	ENSRNOG00000000451
	ENSRNOG00000002471	ENSRNOG00000003669		ENSRNOG00000000456	ENSRNOG00000000923		ENSRNOG00000018674	ENSRNOG00000019082		ENSRNOG00000000441	ENSRNOG00000000455
	ENSRNOG00000028592	ENSRNOG00000007439		ENSRNOG00000000463	ENSRNOG00000000957		ENSRNOG00000018885	ENSRNOG00000019106		ENSRNOG00000000456	ENSRNOG00000000459
	ENSRNOG00000002587	ENSRNOG00000007889		ENSRNOG00000000474	ENSRNOG00000000967		ENSRNOG00000018929	ENSRNOG00000019129		ENSRNOG00000000483	ENSRNOG00000000470
	ENSRNOG00000003400	ENSRNOG00000008707		ENSRNOG00000000487	ENSRNOG00000000989		ENSRNOG00000019127	ENSRNOG00000019206		ENSRNOG00000000488	ENSRNOG00000000471
	ENSRNOG00000004125	ENSRNOG00000012866		ENSRNOG00000000495	ENSRNOG00000001030		ENSRNOG00000019318	ENSRNOG00000019229		ENSRNOG00000000499	ENSRNOG00000000491
	ENSRNOG00000004642	ENSRNOG00000021370		ENSRNOG00000000508	ENSRNOG00000001031		ENSRNOG00000019706	ENSRNOG00000019426		ENSRNOG00000000502	ENSRNOG00000000501
	ENSRNOG00000015615	ENSRNOG00000023431		ENSRNOG00000000531	ENSRNOG00000001049		ENSRNOG00000020165	ENSRNOG00000019430		ENSRNOG00000000507	ENSRNOG00000000525
	ENSRNOG00000046462	ENSRNOG00000028481		ENSRNOG00000000536	ENSRNOG00000001065		ENSRNOG00000020245	ENSRNOG00000019439		ENSRNOG00000000521	ENSRNOG00000000543
	ENSRNOG00000048922	ENSRNOG00000029886		ENSRNOG00000000542	ENSRNOG00000001066		ENSRNOG00000020248	ENSRNOG00000019578		ENSRNOG00000000528	ENSRNOG00000000546
	ENSRNOG00000003064	ENSRNOG00000032396		ENSRNOG00000000559	ENSRNOG00000001173		ENSRNOG00000020560	ENSRNOG00000019660		ENSRNOG00000000536	ENSRNOG00000000551
	ENSRNOG00000004327	ENSRNOG00000037563		ENSRNOG00000000566	ENSRNOG00000001285		ENSRNOG00000021016	ENSRNOG00000019687		ENSRNOG00000000539	ENSRNOG00000000566
	ENSRNOG00000005338	ENSRNOG00000039350		ENSRNOG00000000567	ENSRNOG00000001309		ENSRNOG00000021021	ENSRNOG00000019838		ENSRNOG00000000542	ENSRNOG00000000567
	ENSRNOG00000043451	ENSRNOG00000045551		ENSRNOG00000000568	ENSRNOG00000001345		ENSRNOG00000022635	ENSRNOG00000019854		ENSRNOG00000000562	ENSRNOG00000000609
	ENSRNOG00000009291	ENSRNOG00000045989		ENSRNOG00000000588	ENSRNOG00000001368		ENSRNOG00000023333	ENSRNOG00000019936		ENSRNOG00000000569	ENSRNOG00000000634
	ENSRNOG00000012283	ENSRNOG00000046598		ENSRNOG00000000611	ENSRNOG00000001419		ENSRNOG00000024580	ENSRNOG00000019950		ENSRNOG00000000571	ENSRNOG00000000653
	ENSRNOG00000012396	ENSRNOG00000048187		ENSRNOG00000000618	ENSRNOG00000001436		ENSRNOG00000024678	ENSRNOG00000020035		ENSRNOG00000000573	ENSRNOG00000000658
	ENSRNOG00000012448	ENSRNOG00000001821		ENSRNOG00000000658	ENSRNOG00000001516		ENSRNOG00000026387	ENSRNOG00000020125		ENSRNOG00000000579	ENSRNOG00000000708
	ENSRNOG00000017676	ENSRNOG00000001864		ENSRNOG00000000661	ENSRNOG00000001520		ENSRNOG00000026569	ENSRNOG00000020148		ENSRNOG00000000588	ENSRNOG00000000711
	ENSRNOG00000033444	ENSRNOG00000002265		ENSRNOG00000000695	ENSRNOG00000001524		ENSRNOG00000026931	ENSRNOG00000020196		ENSRNOG00000000596	ENSRNOG00000000729
	ENSRNOG00000017637	ENSRNOG00000025055		ENSRNOG00000000705	ENSRNOG00000001528		ENSRNOG00000027098	ENSRNOG00000020354		ENSRNOG00000000599	ENSRNOG00000000768
	ENSRNOG00000018471	ENSRNOG00000038184		ENSRNOG00000000711	ENSRNOG00000001551		ENSRNOG00000027770	ENSRNOG00000020495		ENSRNOG00000000605	ENSRNOG00000000777
	ENSRNOG00000021898	ENSRNOG00000039048		ENSRNOG00000000723	ENSRNOG00000001584		ENSRNOG00000027811	ENSRNOG00000020505		ENSRNOG00000000606	ENSRNOG00000000781
	ENSRNOG00000010691	ENSRNOG00000000906		ENSRNOG00000000800	ENSRNOG00000001592		ENSRNOG00000028096	ENSRNOG00000020595		ENSRNOG00000000611	ENSRNOG00000000812
	ENSRNOG00000015172	ENSRNOG00000001092		ENSRNOG00000000801	ENSRNOG00000001611		ENSRNOG00000028781	ENSRNOG00000020618		ENSRNOG00000000614	ENSRNOG00000000878
	ENSRNOG00000015253	ENSRNOG00000001251		ENSRNOG00000000830	ENSRNOG00000001643		ENSRNOG00000033195	ENSRNOG00000020699		ENSRNOG00000000618	ENSRNOG00000000889
	ENSRNOG00000017546	ENSRNOG00000031726		ENSRNOG00000000839	ENSRNOG00000001645		ENSRNOG00000033196	ENSRNOG00000020743		ENSRNOG00000000633	ENSRNOG00000000891
	ENSRNOG00000008971	ENSRNOG00000038495		ENSRNOG00000000878	ENSRNOG00000001657		ENSRNOG00000033641	ENSRNOG00000020779		ENSRNOG00000000635	ENSRNOG00000000920
	ENSRNOG00000010701	ENSRNOG00000002815		ENSRNOG00000000885	ENSRNOG00000001711		ENSRNOG00000033714	ENSRNOG00000020849		ENSRNOG00000000640	ENSRNOG00000000952
	ENSRNOG00000012851	ENSRNOG00000003336		ENSRNOG00000000886	ENSRNOG00000001758		ENSRNOG00000034038	ENSRNOG00000020873		ENSRNOG00000000655	ENSRNOG00000000957
	ENSRNOG00000016793	ENSRNOG00000023209		ENSRNOG00000000907	ENSRNOG00000001785		ENSRNOG00000036592	ENSRNOG00000020945		ENSRNOG00000000664	ENSRNOG00000000961
	ENSRNOG00000017712	ENSRNOG00000034221		ENSRNOG00000000920	ENSRNOG00000001811		ENSRNOG00000037248	ENSRNOG00000020953		ENSRNOG00000000695	ENSRNOG00000000986
	ENSRNOG00000019565	ENSRNOG00000002057		ENSRNOG00000000987	ENSRNOG00000001820		ENSRNOG00000037291	ENSRNOG00000020982		ENSRNOG00000000699	ENSRNOG00000001007
	ENSRNOG00000021160	ENSRNOG00000002158		ENSRNOG00000000994	ENSRNOG00000001829		ENSRNOG00000037298	ENSRNOG00000021062		ENSRNOG00000000704	ENSRNOG00000001049
	ENSRNOG00000049917	ENSRNOG00000006876		ENSRNOG00000001036	ENSRNOG00000001884		ENSRNOG00000039076	ENSRNOG00000021147		ENSRNOG00000000782	ENSRNOG00000001062
	ENSRNOG00000031290	ENSRNOG00000009572		ENSRNOG00000001069	ENSRNOG00000001958		ENSRNOG00000042308	ENSRNOG00000021474		ENSRNOG00000000805	ENSRNOG00000001066
	ENSRNOG00000033087	ENSRNOG00000006898		ENSRNOG00000001090	ENSRNOG00000001992		ENSRNOG00000043341	ENSRNOG00000021510		ENSRNOG00000000811	ENSRNOG00000001072
	ENSRNOG00000042329	ENSRNOG00000009521		ENSRNOG00000001092	ENSRNOG00000002011		ENSRNOG00000045564	ENSRNOG00000021724		ENSRNOG00000000816	ENSRNOG00000001126
	ENSRNOG00000047697	ENSRNOG00000011316		ENSRNOG00000001123	ENSRNOG00000002013		ENSRNOG00000046149	ENSRNOG00000022044		ENSRNOG00000000818	ENSRNOG00000001159
	ENSRNOG00000004649	ENSRNOG00000011377		ENSRNOG00000001130	ENSRNOG00000002041		ENSRNOG00000046305	ENSRNOG00000023549		ENSRNOG00000000824	ENSRNOG00000001160
	ENSRNOG00000004666	ENSRNOG00000012333		ENSRNOG00000001141	ENSRNOG00000002079		ENSRNOG00000046353	ENSRNOG00000024000		ENSRNOG00000000826	ENSRNOG00000001169
	ENSRNOG00000005037	ENSRNOG00000014205		ENSRNOG00000001152	ENSRNOG00000002097		ENSRNOG00000046481	ENSRNOG00000024530		ENSRNOG00000000827	ENSRNOG00000001177
	ENSRNOG00000006773	ENSRNOG00000018358		ENSRNOG00000001156	ENSRNOG00000002106		ENSRNOG00000047117	ENSRNOG00000026302		ENSRNOG00000000836	ENSRNOG00000001183
	ENSRNOG00000007430	ENSRNOG00000019639		ENSRNOG00000001175	ENSRNOG00000002151		ENSRNOG00000047536	ENSRNOG00000027808		ENSRNOG00000000837	ENSRNOG00000001198
	ENSRNOG00000010406	ENSRNOG00000034140		ENSRNOG00000001177	ENSRNOG00000002167		ENSRNOG00000048765	ENSRNOG00000028041		ENSRNOG00000000853	ENSRNOG00000001239
	ENSRNOG00000022710	ENSRNOG00000003094		ENSRNOG00000001190	ENSRNOG00000002182		ENSRNOG00000049339	ENSRNOG00000028771		ENSRNOG00000000855	ENSRNOG00000001249
	ENSRNOG00000028708	ENSRNOG00000017987		ENSRNOG00000001195	ENSRNOG00000002201		ENSRNOG00000050206	ENSRNOG00000029745		ENSRNOG00000000895	ENSRNOG00000001275
	ENSRNOG00000007961	ENSRNOG00000018260		ENSRNOG00000001198	ENSRNOG00000002212		ENSRNOG00000050392	ENSRNOG00000030981		ENSRNOG00000000902	ENSRNOG00000001317
	ENSRNOG00000009135	ENSRNOG00000025630		ENSRNOG00000001219	ENSRNOG00000002254		ENSRNOG00000051262	ENSRNOG00000031230		ENSRNOG00000000903	ENSRNOG00000001335
	ENSRNOG00000012165	ENSRNOG00000015275		ENSRNOG00000001227	ENSRNOG00000002270		ENSRNOG00000002364	ENSRNOG00000031368		ENSRNOG00000000905	ENSRNOG00000001376
	ENSRNOG00000012783	ENSRNOG00000017146		ENSRNOG00000001242	ENSRNOG00000002280		ENSRNOG00000002616	ENSRNOG00000032805		ENSRNOG00000000906	ENSRNOG00000001379
	ENSRNOG00000014751	ENSRNOG00000018516		ENSRNOG00000001251	ENSRNOG00000002335		ENSRNOG00000002831	ENSRNOG00000032857		ENSRNOG00000000907	ENSRNOG00000001419
	ENSRNOG00000020002	ENSRNOG00000018692		ENSRNOG00000001252	ENSRNOG00000002345		ENSRNOG00000003005	ENSRNOG00000033517		ENSRNOG00000000936	ENSRNOG00000001466
	ENSRNOG00000024795	ENSRNOG00000018735		ENSRNOG00000001255	ENSRNOG00000002350		ENSRNOG00000003893	ENSRNOG00000037137		ENSRNOG00000000937	ENSRNOG00000001469
	ENSRNOG00000026919	ENSRNOG00000020095		ENSRNOG00000001284	ENSRNOG00000002355		ENSRNOG00000004171	ENSRNOG00000037339		ENSRNOG00000000940	ENSRNOG00000001531
	ENSRNOG00000006200	ENSRNOG00000039463		ENSRNOG00000001288	ENSRNOG00000002365		ENSRNOG00000005042	ENSRNOG00000039783		ENSRNOG00000000981	ENSRNOG00000001551
	ENSRNOG00000007327	ENSRNOG00000045538		ENSRNOG00000001296	ENSRNOG00000002381		ENSRNOG00000005365	ENSRNOG00000042465		ENSRNOG00000000999	ENSRNOG00000001556
	ENSRNOG00000009269	ENSRNOG00000046376		ENSRNOG00000001300	ENSRNOG00000002418		ENSRNOG00000007019	ENSRNOG00000042592		ENSRNOG00000001001	ENSRNOG00000001571
	ENSRNOG00000016647	ENSRNOG00000012167		ENSRNOG00000001302	ENSRNOG00000002434		ENSRNOG00000008270	ENSRNOG00000045561		ENSRNOG00000001005	ENSRNOG00000001580
	ENSRNOG00000017773	ENSRNOG00000012450		ENSRNOG00000001337	ENSRNOG00000002436		ENSRNOG00000009329	ENSRNOG00000045838		ENSRNOG00000001010	ENSRNOG00000001581
	ENSRNOG00000021802	ENSRNOG00000018958		ENSRNOG00000001342	ENSRNOG00000002463		ENSRNOG00000014441	ENSRNOG00000047816		ENSRNOG00000001055	ENSRNOG00000001585
	ENSRNOG00000026592	ENSRNOG00000042838		ENSRNOG00000001347	ENSRNOG00000002529		ENSRNOG00000015303	ENSRNOG00000048873		ENSRNOG00000001061	ENSRNOG00000001587
	ENSRNOG00000028662	ENSRNOG00000046621		ENSRNOG00000001360	ENSRNOG00000002536		ENSRNOG00000021657	ENSRNOG00000049424		ENSRNOG00000001064	ENSRNOG00000001588
	ENSRNOG00000006090	ENSRNOG00000009465		ENSRNOG00000001372	ENSRNOG00000002544		ENSRNOG00000021861	ENSRNOG00000049813		ENSRNOG00000001069	ENSRNOG00000001599
	ENSRNOG00000027042	ENSRNOG00000012516		ENSRNOG00000001376	ENSRNOG00000002548		ENSRNOG00000021902	ENSRNOG00000000622		ENSRNOG00000001091	ENSRNOG00000001611
	ENSRNOG00000032407	ENSRNOG00000012892		ENSRNOG00000001383	ENSRNOG00000002563		ENSRNOG00000022790	ENSRNOG00000002331		ENSRNOG00000001103	ENSRNOG00000001634
	ENSRNOG00000032669	ENSRNOG00000016451		ENSRNOG00000001402	ENSRNOG00000002572		ENSRNOG00000028597	ENSRNOG00000002434		ENSRNOG00000001110	ENSRNOG00000001701
	ENSRNOG00000003880	ENSRNOG00000017727		ENSRNOG00000001407	ENSRNOG00000002585		ENSRNOG00000033169	ENSRNOG00000002599		ENSRNOG00000001113	ENSRNOG00000001720
	ENSRNOG00000004632	ENSRNOG00000018054		ENSRNOG00000001431	ENSRNOG00000002595		ENSRNOG00000037214	ENSRNOG00000003544		ENSRNOG00000001117	ENSRNOG00000001726
	ENSRNOG00000005749	ENSRNOG00000019296		ENSRNOG00000001439	ENSRNOG00000002626		ENSRNOG00000047969	ENSRNOG00000003626		ENSRNOG00000001120	ENSRNOG00000001742
	ENSRNOG00000008507	ENSRNOG00000019780		ENSRNOG00000001448	ENSRNOG00000002642		ENSRNOG00000050955	ENSRNOG00000003650		ENSRNOG00000001124	ENSRNOG00000001746
	ENSRNOG00000020585	ENSRNOG00000023588		ENSRNOG00000001455	ENSRNOG00000002667		ENSRNOG00000001525	ENSRNOG00000003902		ENSRNOG00000001128	ENSRNOG00000001765
	ENSRNOG00000032951	ENSRNOG00000028529		ENSRNOG00000001519	ENSRNOG00000002671		ENSRNOG00000001544	ENSRNOG00000003977		ENSRNOG00000001130	ENSRNOG00000001770
	ENSRNOG00000033397	ENSRNOG00000028765		ENSRNOG00000001522	ENSRNOG00000002693		ENSRNOG00000001694	ENSRNOG00000004078		ENSRNOG00000001156	ENSRNOG00000001777
	ENSRNOG00000010743	ENSRNOG00000028839		ENSRNOG00000001544	ENSRNOG00000002695		ENSRNOG00000001873	ENSRNOG00000004107		ENSRNOG00000001158	ENSRNOG00000001792
	ENSRNOG00000015027	ENSRNOG00000032009		ENSRNOG00000001554	ENSRNOG00000002730		ENSRNOG00000001931	ENSRNOG00000004214		ENSRNOG00000001164	ENSRNOG00000001794
	ENSRNOG00000017856	ENSRNOG00000042152		ENSRNOG00000001616	ENSRNOG00000002759		ENSRNOG00000002171	ENSRNOG00000004741		ENSRNOG00000001167	ENSRNOG00000001817
	ENSRNOG00000022911	ENSRNOG00000000507		ENSRNOG00000001686	ENSRNOG00000002767		ENSRNOG00000002496	ENSRNOG00000006108		ENSRNOG00000001175	ENSRNOG00000001825
	ENSRNOG00000029711	ENSRNOG00000000632		ENSRNOG00000001724	ENSRNOG00000002768		ENSRNOG00000022007	ENSRNOG00000007121		ENSRNOG00000001187	ENSRNOG00000001828
	ENSRNOG00000045595	ENSRNOG00000000640		ENSRNOG00000001729	ENSRNOG00000002773		ENSRNOG00000026918	ENSRNOG00000007243		ENSRNOG00000001189	ENSRNOG00000001840
	ENSRNOG00000049171	ENSRNOG00000026080		ENSRNOG00000001738	ENSRNOG00000002793		ENSRNOG00000042289	ENSRNOG00000007335		ENSRNOG00000001195	ENSRNOG00000001851
	ENSRNOG00000002824	ENSRNOG00000032708		ENSRNOG00000001752	ENSRNOG00000002823		ENSRNOG00000046969	ENSRNOG00000007611		ENSRNOG00000001214	ENSRNOG00000001874
	ENSRNOG00000003452	ENSRNOG00000032844		ENSRNOG00000001767	ENSRNOG00000002838		ENSRNOG00000000693	ENSRNOG00000007823		ENSRNOG00000001216	ENSRNOG00000001884
	ENSRNOG00000003554	ENSRNOG00000033215		ENSRNOG00000001769	ENSRNOG00000002890		ENSRNOG00000000985	ENSRNOG00000007957		ENSRNOG00000001217	ENSRNOG00000001953
	ENSRNOG00000007949	ENSRNOG00000038999		ENSRNOG00000001774	ENSRNOG00000002916		ENSRNOG00000001124	ENSRNOG00000008134		ENSRNOG00000001219	ENSRNOG00000001955
	ENSRNOG00000026360	ENSRNOG00000042905		ENSRNOG00000001792	ENSRNOG00000002928		ENSRNOG00000001130	ENSRNOG00000009823		ENSRNOG00000001224	ENSRNOG00000001960
	ENSRNOG00000027837	ENSRNOG00000047706		ENSRNOG00000001793	ENSRNOG00000002947		ENSRNOG00000001143	ENSRNOG00000010291		ENSRNOG00000001227	ENSRNOG00000001962
	ENSRNOG00000049853	ENSRNOG00000048951		ENSRNOG00000001804	ENSRNOG00000003005		ENSRNOG00000001324	ENSRNOG00000011406		ENSRNOG00000001241	ENSRNOG00000001976
		ENSRNOG00000004772		ENSRNOG00000001818	ENSRNOG00000003064		ENSRNOG00000008706	ENSRNOG00000011907		ENSRNOG00000001245	ENSRNOG00000001991
		ENSRNOG00000006732		ENSRNOG00000001825	ENSRNOG00000003069		ENSRNOG00000030031	ENSRNOG00000011917		ENSRNOG00000001252	ENSRNOG00000002013
		ENSRNOG00000008529		ENSRNOG00000001854	ENSRNOG00000003078		ENSRNOG00000031343	ENSRNOG00000012557		ENSRNOG00000001258	ENSRNOG00000002089
		ENSRNOG00000010868		ENSRNOG00000001872	ENSRNOG00000003153		ENSRNOG00000037428	ENSRNOG00000014179		ENSRNOG00000001270	ENSRNOG00000002092
		ENSRNOG00000013906		ENSRNOG00000001873	ENSRNOG00000003177		ENSRNOG00000046171	ENSRNOG00000014740		ENSRNOG00000001277	ENSRNOG00000002116
		ENSRNOG00000014011		ENSRNOG00000001966	ENSRNOG00000003241		ENSRNOG00000050360	ENSRNOG00000015674		ENSRNOG00000001295	ENSRNOG00000002134
		ENSRNOG00000016678		ENSRNOG00000001971	ENSRNOG00000003251		ENSRNOG00000050573	ENSRNOG00000015749		ENSRNOG00000001302	ENSRNOG00000002135
		ENSRNOG00000019118		ENSRNOG00000001982	ENSRNOG00000003256		ENSRNOG00000050710	ENSRNOG00000016026		ENSRNOG00000001314	ENSRNOG00000002137
		ENSRNOG00000021274		ENSRNOG00000002031	ENSRNOG00000003296		ENSRNOG00000000036	ENSRNOG00000017586		ENSRNOG00000001338	ENSRNOG00000002139
		ENSRNOG00000005618		ENSRNOG00000002039	ENSRNOG00000003300		ENSRNOG00000002397	ENSRNOG00000019183		ENSRNOG00000001351	ENSRNOG00000002142
		ENSRNOG00000006583		ENSRNOG00000002053	ENSRNOG00000003357		ENSRNOG00000002473	ENSRNOG00000019830		ENSRNOG00000001372	ENSRNOG00000002163
		ENSRNOG00000011971		ENSRNOG00000002072	ENSRNOG00000003428		ENSRNOG00000002979	ENSRNOG00000020275		ENSRNOG00000001374	ENSRNOG00000002164
		ENSRNOG00000015541		ENSRNOG00000002120	ENSRNOG00000003435		ENSRNOG00000003251	ENSRNOG00000020626		ENSRNOG00000001392	ENSRNOG00000002169
		ENSRNOG00000023340		ENSRNOG00000002146	ENSRNOG00000003512		ENSRNOG00000003388	ENSRNOG00000021303		ENSRNOG00000001397	ENSRNOG00000002174
		ENSRNOG00000023465		ENSRNOG00000002164	ENSRNOG00000003583		ENSRNOG00000003745	ENSRNOG00000021345		ENSRNOG00000001414	ENSRNOG00000002176
		ENSRNOG00000031249		ENSRNOG00000002175	ENSRNOG00000003611		ENSRNOG00000003878	ENSRNOG00000021425		ENSRNOG00000001416	ENSRNOG00000002188
		ENSRNOG00000033879		ENSRNOG00000002204	ENSRNOG00000003626		ENSRNOG00000003927	ENSRNOG00000021540		ENSRNOG00000001424	ENSRNOG00000002190
		ENSRNOG00000034084		ENSRNOG00000002229	ENSRNOG00000003670		ENSRNOG00000004642	ENSRNOG00000021685		ENSRNOG00000001425	ENSRNOG00000002191
		ENSRNOG00000046178		ENSRNOG00000002232	ENSRNOG00000003687		ENSRNOG00000021984	ENSRNOG00000021796		ENSRNOG00000001426	ENSRNOG00000002196
		ENSRNOG00000048220		ENSRNOG00000002248	ENSRNOG00000003707		ENSRNOG00000023304	ENSRNOG00000021987		ENSRNOG00000001427	ENSRNOG00000002207
		ENSRNOG00000005935		ENSRNOG00000002265	ENSRNOG00000003723		ENSRNOG00000025987	ENSRNOG00000022764		ENSRNOG00000001436	ENSRNOG00000002208
		ENSRNOG00000006658		ENSRNOG00000002294	ENSRNOG00000003730		ENSRNOG00000027024	ENSRNOG00000023698		ENSRNOG00000001439	ENSRNOG00000002209
		ENSRNOG00000008693		ENSRNOG00000002302	ENSRNOG00000003734		ENSRNOG00000034221	ENSRNOG00000025448		ENSRNOG00000001441	ENSRNOG00000002210
		ENSRNOG00000008956		ENSRNOG00000002312	ENSRNOG00000003762		ENSRNOG00000037928	ENSRNOG00000028548		ENSRNOG00000001442	ENSRNOG00000002212
		ENSRNOG00000010270		ENSRNOG00000002316	ENSRNOG00000003782		ENSRNOG00000043185	ENSRNOG00000029668		ENSRNOG00000001448	ENSRNOG00000002227
		ENSRNOG00000012989		ENSRNOG00000002327	ENSRNOG00000003829		ENSRNOG00000002212	ENSRNOG00000029768		ENSRNOG00000001470	ENSRNOG00000002248
		ENSRNOG00000014408		ENSRNOG00000002336	ENSRNOG00000003841		ENSRNOG00000002232	ENSRNOG00000029886		ENSRNOG00000001476	ENSRNOG00000002256
		ENSRNOG00000021704		ENSRNOG00000002372	ENSRNOG00000003858		ENSRNOG00000002299	ENSRNOG00000031579		ENSRNOG00000001480	ENSRNOG00000002258
		ENSRNOG00000022012		ENSRNOG00000002451	ENSRNOG00000003872		ENSRNOG00000002302	ENSRNOG00000033653		ENSRNOG00000001525	ENSRNOG00000002272
		ENSRNOG00000023313		ENSRNOG00000002488	ENSRNOG00000003890		ENSRNOG00000002361	ENSRNOG00000036729		ENSRNOG00000001527	ENSRNOG00000002289
		ENSRNOG00000024539		ENSRNOG00000002496	ENSRNOG00000003891		ENSRNOG00000004606	ENSRNOG00000037409		ENSRNOG00000001528	ENSRNOG00000002305
		ENSRNOG00000029467		ENSRNOG00000002504	ENSRNOG00000003895		ENSRNOG00000005106	ENSRNOG00000037540		ENSRNOG00000001554	ENSRNOG00000002322
		ENSRNOG00000030938		ENSRNOG00000002538	ENSRNOG00000003897		ENSRNOG00000027152	ENSRNOG00000042258		ENSRNOG00000001555	ENSRNOG00000002342
		ENSRNOG00000045733		ENSRNOG00000002542	ENSRNOG00000003901		ENSRNOG00000039504	ENSRNOG00000042524		ENSRNOG00000001582	ENSRNOG00000002345
		ENSRNOG00000051058		ENSRNOG00000002549	ENSRNOG00000003915		ENSRNOG00000039890	ENSRNOG00000042653		ENSRNOG00000001606	ENSRNOG00000002361
		ENSRNOG00000004196		ENSRNOG00000002588	ENSRNOG00000003977		ENSRNOG00000042041	ENSRNOG00000042825		ENSRNOG00000001607	ENSRNOG00000002373
		ENSRNOG00000006046		ENSRNOG00000002592	ENSRNOG00000004014		ENSRNOG00000047302	ENSRNOG00000046216		ENSRNOG00000001608	ENSRNOG00000002378
		ENSRNOG00000011918		ENSRNOG00000002599	ENSRNOG00000004019		ENSRNOG00000050610	ENSRNOG00000046383		ENSRNOG00000001627	ENSRNOG00000002382
		ENSRNOG00000012094		ENSRNOG00000002607	ENSRNOG00000004035		ENSRNOG00000010555	ENSRNOG00000047321		ENSRNOG00000001651	ENSRNOG00000002397
		ENSRNOG00000043144		ENSRNOG00000002659	ENSRNOG00000004060		ENSRNOG00000010997	ENSRNOG00000048174		ENSRNOG00000001652	ENSRNOG00000002407
		ENSRNOG00000049615		ENSRNOG00000002728	ENSRNOG00000004062		ENSRNOG00000011548	ENSRNOG00000048231		ENSRNOG00000001653	ENSRNOG00000002414
		ENSRNOG00000004100		ENSRNOG00000002731	ENSRNOG00000004084		ENSRNOG00000013503	ENSRNOG00000049235		ENSRNOG00000001704	ENSRNOG00000002425
		ENSRNOG00000004717		ENSRNOG00000002736	ENSRNOG00000004117		ENSRNOG00000014661	ENSRNOG00000050675		ENSRNOG00000001724	ENSRNOG00000002470
		ENSRNOG00000005543		ENSRNOG00000002750	ENSRNOG00000004118		ENSRNOG00000021831	ENSRNOG00000001551		ENSRNOG00000001729	ENSRNOG00000002487
		ENSRNOG00000005825		ENSRNOG00000002831	ENSRNOG00000004135		ENSRNOG00000022597	ENSRNOG00000001570		ENSRNOG00000001730	ENSRNOG00000002538
		ENSRNOG00000010459		ENSRNOG00000002862	ENSRNOG00000004139		ENSRNOG00000026328	ENSRNOG00000001611		ENSRNOG00000001738	ENSRNOG00000002555
		ENSRNOG00000010977		ENSRNOG00000002863	ENSRNOG00000004161		ENSRNOG00000004203	ENSRNOG00000001653		ENSRNOG00000001747	ENSRNOG00000002560
		ENSRNOG00000013067		ENSRNOG00000002883	ENSRNOG00000004185		ENSRNOG00000007748	ENSRNOG00000001714		ENSRNOG00000001752	ENSRNOG00000002563
		ENSRNOG00000025300		ENSRNOG00000002907	ENSRNOG00000004196		ENSRNOG00000011253	ENSRNOG00000001758		ENSRNOG00000001757	ENSRNOG00000002592
		ENSRNOG00000025344		ENSRNOG00000002917	ENSRNOG00000004222		ENSRNOG00000011343	ENSRNOG00000001816		ENSRNOG00000001776	ENSRNOG00000002593
		ENSRNOG00000025641		ENSRNOG00000002930	ENSRNOG00000004245		ENSRNOG00000012333	ENSRNOG00000001908		ENSRNOG00000001793	ENSRNOG00000002595
		ENSRNOG00000026634		ENSRNOG00000002946	ENSRNOG00000004291		ENSRNOG00000013884	ENSRNOG00000001943		ENSRNOG00000001796	ENSRNOG00000002598
		ENSRNOG00000027060		ENSRNOG00000002950	ENSRNOG00000004401		ENSRNOG00000014407	ENSRNOG00000001955		ENSRNOG00000001806	ENSRNOG00000002607
		ENSRNOG00000029292		ENSRNOG00000002959	ENSRNOG00000004413		ENSRNOG00000017156	ENSRNOG00000002115		ENSRNOG00000001821	ENSRNOG00000002618
		ENSRNOG00000036842		ENSRNOG00000002969	ENSRNOG00000004426		ENSRNOG00000018757	ENSRNOG00000002350		ENSRNOG00000001837	ENSRNOG00000002636
		ENSRNOG00000042886		ENSRNOG00000003062	ENSRNOG00000004474		ENSRNOG00000020282	ENSRNOG00000022110		ENSRNOG00000001843	ENSRNOG00000002640
		ENSRNOG00000043465		ENSRNOG00000003073	ENSRNOG00000004557		ENSRNOG00000045943	ENSRNOG00000028077		ENSRNOG00000001861	ENSRNOG00000002669
		ENSRNOG00000004540		ENSRNOG00000003108	ENSRNOG00000004610		ENSRNOG00000048769	ENSRNOG00000028248		ENSRNOG00000001869	ENSRNOG00000002682
		ENSRNOG00000008680		ENSRNOG00000003109	ENSRNOG00000004640		ENSRNOG00000049942	ENSRNOG00000030246		ENSRNOG00000001892	ENSRNOG00000002695
		ENSRNOG00000009332		ENSRNOG00000003111	ENSRNOG00000004681		ENSRNOG00000050746	ENSRNOG00000030506		ENSRNOG00000001908	ENSRNOG00000002701
		ENSRNOG00000011172		ENSRNOG00000003129	ENSRNOG00000004740		ENSRNOG00000011374	ENSRNOG00000030930		ENSRNOG00000001928	ENSRNOG00000002721
		ENSRNOG00000012479		ENSRNOG00000003134	ENSRNOG00000004742		ENSRNOG00000014366	ENSRNOG00000032187		ENSRNOG00000001931	ENSRNOG00000002724
		ENSRNOG00000013829		ENSRNOG00000003192	ENSRNOG00000004747		ENSRNOG00000016690	ENSRNOG00000038881		ENSRNOG00000001943	ENSRNOG00000002751
		ENSRNOG00000014846		ENSRNOG00000003213	ENSRNOG00000004777		ENSRNOG00000017569	ENSRNOG00000038951		ENSRNOG00000001958	ENSRNOG00000002759
		ENSRNOG00000016085		ENSRNOG00000003217	ENSRNOG00000004783		ENSRNOG00000018706	ENSRNOG00000038998		ENSRNOG00000001971	ENSRNOG00000002767
		ENSRNOG00000019317		ENSRNOG00000003242	ENSRNOG00000004805		ENSRNOG00000018905	ENSRNOG00000039877		ENSRNOG00000001975	ENSRNOG00000002781
		ENSRNOG00000030016		ENSRNOG00000003245	ENSRNOG00000004846		ENSRNOG00000033114	ENSRNOG00000049926		ENSRNOG00000001979	ENSRNOG00000002793
		ENSRNOG00000033234		ENSRNOG00000003262	ENSRNOG00000004899		ENSRNOG00000037982	ENSRNOG00000050000		ENSRNOG00000001982	ENSRNOG00000002800
		ENSRNOG00000016567		ENSRNOG00000003266	ENSRNOG00000004911		ENSRNOG00000038319	ENSRNOG00000050898		ENSRNOG00000001989	ENSRNOG00000002828
		ENSRNOG00000026280		ENSRNOG00000003268	ENSRNOG00000004921		ENSRNOG00000045644	ENSRNOG00000000901		ENSRNOG00000002001	ENSRNOG00000002834
		ENSRNOG00000039976		ENSRNOG00000003269	ENSRNOG00000004932		ENSRNOG00000045789	ENSRNOG00000000957		ENSRNOG00000002012	ENSRNOG00000002835
		ENSRNOG00000047860		ENSRNOG00000003281	ENSRNOG00000004973		ENSRNOG00000047080	ENSRNOG00000001005		ENSRNOG00000002014	ENSRNOG00000002838
		ENSRNOG00000033545		ENSRNOG00000003283	ENSRNOG00000004992		ENSRNOG00000013867	ENSRNOG00000001023		ENSRNOG00000002039	ENSRNOG00000002839
		ENSRNOG00000002537		ENSRNOG00000003285	ENSRNOG00000005006		ENSRNOG00000015401	ENSRNOG00000001031		ENSRNOG00000002040	ENSRNOG00000002840
		ENSRNOG00000003370		ENSRNOG00000003290	ENSRNOG00000005028		ENSRNOG00000016402	ENSRNOG00000001061		ENSRNOG00000002041	ENSRNOG00000002848
		ENSRNOG00000011702		ENSRNOG00000003310	ENSRNOG00000005039		ENSRNOG00000016644	ENSRNOG00000001128		ENSRNOG00000002045	ENSRNOG00000002866
		ENSRNOG00000031040		ENSRNOG00000003374	ENSRNOG00000005049		ENSRNOG00000017333	ENSRNOG00000001195		ENSRNOG00000002050	ENSRNOG00000002906
		ENSRNOG00000037919		ENSRNOG00000003463	ENSRNOG00000005100		ENSRNOG00000018082	ENSRNOG00000001258		ENSRNOG00000002051	ENSRNOG00000002907
				ENSRNOG00000003479	ENSRNOG00000005123		ENSRNOG00000020384	ENSRNOG00000001270		ENSRNOG00000002074	ENSRNOG00000002922
				ENSRNOG00000003491	ENSRNOG00000005132		ENSRNOG00000022429	ENSRNOG00000001333		ENSRNOG00000002079	ENSRNOG00000002926
				ENSRNOG00000003493	ENSRNOG00000005138		ENSRNOG00000023492	ENSRNOG00000001342		ENSRNOG00000002122	ENSRNOG00000002928
				ENSRNOG00000003494	ENSRNOG00000005140		ENSRNOG00000030352	ENSRNOG00000001374		ENSRNOG00000002126	ENSRNOG00000002934
				ENSRNOG00000003522	ENSRNOG00000005144		ENSRNOG00000035474	ENSRNOG00000001425		ENSRNOG00000002141	ENSRNOG00000002936
				ENSRNOG00000003538	ENSRNOG00000005145		ENSRNOG00000038190	ENSRNOG00000001480		ENSRNOG00000002146	ENSRNOG00000002947
				ENSRNOG00000003546	ENSRNOG00000005184		ENSRNOG00000039455	ENSRNOG00000021856		ENSRNOG00000002151	ENSRNOG00000002948
				ENSRNOG00000003581	ENSRNOG00000005278		ENSRNOG00000039470	ENSRNOG00000024277		ENSRNOG00000002159	ENSRNOG00000003013
				ENSRNOG00000003585	ENSRNOG00000005279		ENSRNOG00000046285	ENSRNOG00000028531		ENSRNOG00000002161	ENSRNOG00000003038
				ENSRNOG00000003612	ENSRNOG00000005290		ENSRNOG00000049802	ENSRNOG00000031162		ENSRNOG00000002180	ENSRNOG00000003049
				ENSRNOG00000003613	ENSRNOG00000005326		ENSRNOG00000003439	ENSRNOG00000037476		ENSRNOG00000002186	ENSRNOG00000003086
				ENSRNOG00000003635	ENSRNOG00000005333		ENSRNOG00000015880	ENSRNOG00000048882		ENSRNOG00000002229	ENSRNOG00000003095
				ENSRNOG00000003667	ENSRNOG00000005342		ENSRNOG00000016706	ENSRNOG00000002548		ENSRNOG00000002232	ENSRNOG00000003098
				ENSRNOG00000003675	ENSRNOG00000005345		ENSRNOG00000016760	ENSRNOG00000002555		ENSRNOG00000002241	ENSRNOG00000003100
				ENSRNOG00000003680	ENSRNOG00000005388		ENSRNOG00000017602	ENSRNOG00000002776		ENSRNOG00000002265	ENSRNOG00000003122
				ENSRNOG00000003694	ENSRNOG00000005457		ENSRNOG00000018950	ENSRNOG00000002783		ENSRNOG00000002299	ENSRNOG00000003134
				ENSRNOG00000003704	ENSRNOG00000005531		ENSRNOG00000020344	ENSRNOG00000002947		ENSRNOG00000002303	ENSRNOG00000003164
				ENSRNOG00000003709	ENSRNOG00000005539		ENSRNOG00000024754	ENSRNOG00000003136		ENSRNOG00000002309	ENSRNOG00000003177
				ENSRNOG00000003728	ENSRNOG00000005600		ENSRNOG00000025503	ENSRNOG00000003138		ENSRNOG00000002312	ENSRNOG00000003178
				ENSRNOG00000003748	ENSRNOG00000005610		ENSRNOG00000029744	ENSRNOG00000003171		ENSRNOG00000002332	ENSRNOG00000003229
				ENSRNOG00000003781	ENSRNOG00000005615		ENSRNOG00000031593	ENSRNOG00000003291		ENSRNOG00000002343	ENSRNOG00000003239
				ENSRNOG00000003787	ENSRNOG00000005632		ENSRNOG00000000082	ENSRNOG00000003298		ENSRNOG00000002355	ENSRNOG00000003244
				ENSRNOG00000003800	ENSRNOG00000005634		ENSRNOG00000008971	ENSRNOG00000003300		ENSRNOG00000002385	ENSRNOG00000003251
				ENSRNOG00000003813	ENSRNOG00000005679		ENSRNOG00000009276	ENSRNOG00000003312		ENSRNOG00000002403	ENSRNOG00000003259
				ENSRNOG00000003878	ENSRNOG00000005695		ENSRNOG00000009339	ENSRNOG00000003480		ENSRNOG00000002417	ENSRNOG00000003260
				ENSRNOG00000003893	ENSRNOG00000005698		ENSRNOG00000009345	ENSRNOG00000003510		ENSRNOG00000002436	ENSRNOG00000003284
				ENSRNOG00000003947	ENSRNOG00000005719		ENSRNOG00000009629	ENSRNOG00000003709		ENSRNOG00000002460	ENSRNOG00000003304
				ENSRNOG00000003949	ENSRNOG00000005736		ENSRNOG00000009771	ENSRNOG00000003716		ENSRNOG00000002461	ENSRNOG00000003307
				ENSRNOG00000003952	ENSRNOG00000005739		ENSRNOG00000010159	ENSRNOG00000003769		ENSRNOG00000002467	ENSRNOG00000003330
				ENSRNOG00000003956	ENSRNOG00000005763		ENSRNOG00000010891	ENSRNOG00000003866		ENSRNOG00000002469	ENSRNOG00000003346
				ENSRNOG00000003960	ENSRNOG00000005781		ENSRNOG00000011076	ENSRNOG00000004012		ENSRNOG00000002480	ENSRNOG00000003348
				ENSRNOG00000003972	ENSRNOG00000005795		ENSRNOG00000011669	ENSRNOG00000004192		ENSRNOG00000002497	ENSRNOG00000003349
				ENSRNOG00000004009	ENSRNOG00000005828		ENSRNOG00000011877	ENSRNOG00000004393		ENSRNOG00000002511	ENSRNOG00000003357
				ENSRNOG00000004057	ENSRNOG00000005850		ENSRNOG00000013650	ENSRNOG00000004441		ENSRNOG00000002515	ENSRNOG00000003367
				ENSRNOG00000004109	ENSRNOG00000005861		ENSRNOG00000014599	ENSRNOG00000004678		ENSRNOG00000002520	ENSRNOG00000003388
				ENSRNOG00000004146	ENSRNOG00000005908		ENSRNOG00000014747	ENSRNOG00000004761		ENSRNOG00000002525	ENSRNOG00000003400
				ENSRNOG00000004149	ENSRNOG00000005934		ENSRNOG00000017392	ENSRNOG00000005565		ENSRNOG00000002540	ENSRNOG00000003403
				ENSRNOG00000004150	ENSRNOG00000005955		ENSRNOG00000020778	ENSRNOG00000005807		ENSRNOG00000002548	ENSRNOG00000003439
				ENSRNOG00000004155	ENSRNOG00000005964		ENSRNOG00000020832	ENSRNOG00000006019		ENSRNOG00000002568	ENSRNOG00000003457
				ENSRNOG00000004165	ENSRNOG00000005975		ENSRNOG00000020875	ENSRNOG00000022144		ENSRNOG00000002582	ENSRNOG00000003464
				ENSRNOG00000004171	ENSRNOG00000005979		ENSRNOG00000022636	ENSRNOG00000022480		ENSRNOG00000002599	ENSRNOG00000003468
				ENSRNOG00000004192	ENSRNOG00000005993		ENSRNOG00000023579	ENSRNOG00000026907		ENSRNOG00000002609	ENSRNOG00000003472
				ENSRNOG00000004265	ENSRNOG00000006037		ENSRNOG00000023829	ENSRNOG00000028016		ENSRNOG00000002610	ENSRNOG00000003476
				ENSRNOG00000004294	ENSRNOG00000006051		ENSRNOG00000023837	ENSRNOG00000028250		ENSRNOG00000002645	ENSRNOG00000003479
				ENSRNOG00000004333	ENSRNOG00000006076		ENSRNOG00000023965	ENSRNOG00000034164		ENSRNOG00000002657	ENSRNOG00000003491
				ENSRNOG00000004339	ENSRNOG00000006077		ENSRNOG00000025160	ENSRNOG00000038286		ENSRNOG00000002667	ENSRNOG00000003510
				ENSRNOG00000004362	ENSRNOG00000006082		ENSRNOG00000027971	ENSRNOG00000046165		ENSRNOG00000002680	ENSRNOG00000003515
				ENSRNOG00000004390	ENSRNOG00000006118		ENSRNOG00000028529	ENSRNOG00000046889		ENSRNOG00000002723	ENSRNOG00000003517
				ENSRNOG00000004392	ENSRNOG00000006146		ENSRNOG00000028749	ENSRNOG00000047714		ENSRNOG00000002728	ENSRNOG00000003526
				ENSRNOG00000004404	ENSRNOG00000006154		ENSRNOG00000046826	ENSRNOG00000000060		ENSRNOG00000002730	ENSRNOG00000003549
				ENSRNOG00000004417	ENSRNOG00000006325		ENSRNOG00000047010	ENSRNOG00000000064		ENSRNOG00000002749	ENSRNOG00000003553
				ENSRNOG00000004444	ENSRNOG00000006335		ENSRNOG00000047137	ENSRNOG00000002014		ENSRNOG00000002750	ENSRNOG00000003554
				ENSRNOG00000004451	ENSRNOG00000006364		ENSRNOG00000048907	ENSRNOG00000002540		ENSRNOG00000002754	ENSRNOG00000003596
				ENSRNOG00000004458	ENSRNOG00000006375		ENSRNOG00000049685	ENSRNOG00000002802		ENSRNOG00000002771	ENSRNOG00000003600
				ENSRNOG00000004478	ENSRNOG00000006396		ENSRNOG00000050185	ENSRNOG00000005214		ENSRNOG00000002773	ENSRNOG00000003620
				ENSRNOG00000004482	ENSRNOG00000006423		ENSRNOG00000050387	ENSRNOG00000007113		ENSRNOG00000002775	ENSRNOG00000003626
				ENSRNOG00000004502	ENSRNOG00000006432		ENSRNOG00000000406	ENSRNOG00000008154		ENSRNOG00000002776	ENSRNOG00000003653
				ENSRNOG00000004508	ENSRNOG00000006470		ENSRNOG00000000593	ENSRNOG00000023529		ENSRNOG00000002782	ENSRNOG00000003664
				ENSRNOG00000004531	ENSRNOG00000006471		ENSRNOG00000000796	ENSRNOG00000024899		ENSRNOG00000002783	ENSRNOG00000003666
				ENSRNOG00000004535	ENSRNOG00000006526		ENSRNOG00000001267	ENSRNOG00000028108		ENSRNOG00000002791	ENSRNOG00000003670
				ENSRNOG00000004537	ENSRNOG00000006545		ENSRNOG00000026466	ENSRNOG00000009291		ENSRNOG00000002792	ENSRNOG00000003682
				ENSRNOG00000004542	ENSRNOG00000006589		ENSRNOG00000029528	ENSRNOG00000009471		ENSRNOG00000002794	ENSRNOG00000003683
				ENSRNOG00000004555	ENSRNOG00000006604		ENSRNOG00000048193	ENSRNOG00000009919		ENSRNOG00000002802	ENSRNOG00000003707
				ENSRNOG00000004564	ENSRNOG00000006642		ENSRNOG00000049045	ENSRNOG00000010319		ENSRNOG00000002807	ENSRNOG00000003714
				ENSRNOG00000004571	ENSRNOG00000006646		ENSRNOG00000049970	ENSRNOG00000010798		ENSRNOG00000002810	ENSRNOG00000003721
				ENSRNOG00000004575	ENSRNOG00000006652		ENSRNOG00000050425	ENSRNOG00000011646		ENSRNOG00000002811	ENSRNOG00000003737
				ENSRNOG00000004585	ENSRNOG00000006726		ENSRNOG00000001577	ENSRNOG00000013793		ENSRNOG00000002815	ENSRNOG00000003740
				ENSRNOG00000004603	ENSRNOG00000006753		ENSRNOG00000004372	ENSRNOG00000014653		ENSRNOG00000002820	ENSRNOG00000003746
				ENSRNOG00000004606	ENSRNOG00000006761		ENSRNOG00000005109	ENSRNOG00000016460		ENSRNOG00000002829	ENSRNOG00000003778
				ENSRNOG00000004639	ENSRNOG00000006779		ENSRNOG00000005359	ENSRNOG00000018238		ENSRNOG00000002832	ENSRNOG00000003781
				ENSRNOG00000004642	ENSRNOG00000006787		ENSRNOG00000006353	ENSRNOG00000020563		ENSRNOG00000002843	ENSRNOG00000003784
				ENSRNOG00000004666	ENSRNOG00000006810		ENSRNOG00000006645	ENSRNOG00000020582		ENSRNOG00000002886	ENSRNOG00000003786
				ENSRNOG00000004668	ENSRNOG00000006831		ENSRNOG00000008346	ENSRNOG00000020625		ENSRNOG00000002899	ENSRNOG00000003837
				ENSRNOG00000004679	ENSRNOG00000006839		ENSRNOG00000008536	ENSRNOG00000025597		ENSRNOG00000002905	ENSRNOG00000003865
				ENSRNOG00000004730	ENSRNOG00000006850		ENSRNOG00000009286	ENSRNOG00000025640		ENSRNOG00000002919	ENSRNOG00000003869
				ENSRNOG00000004731	ENSRNOG00000006853		ENSRNOG00000009361	ENSRNOG00000026056		ENSRNOG00000002930	ENSRNOG00000003870
				ENSRNOG00000004737	ENSRNOG00000006857		ENSRNOG00000011726	ENSRNOG00000031577		ENSRNOG00000002946	ENSRNOG00000003872
				ENSRNOG00000004757	ENSRNOG00000006858		ENSRNOG00000013437	ENSRNOG00000031849		ENSRNOG00000002949	ENSRNOG00000003888
				ENSRNOG00000004760	ENSRNOG00000006859		ENSRNOG00000017283	ENSRNOG00000010189		ENSRNOG00000002950	ENSRNOG00000003897
				ENSRNOG00000004762	ENSRNOG00000006867		ENSRNOG00000021242	ENSRNOG00000010558		ENSRNOG00000002963	ENSRNOG00000004001
				ENSRNOG00000004772	ENSRNOG00000006877		ENSRNOG00000021272	ENSRNOG00000013425		ENSRNOG00000002969	ENSRNOG00000004005
				ENSRNOG00000004787	ENSRNOG00000007012		ENSRNOG00000023721	ENSRNOG00000014205		ENSRNOG00000002976	ENSRNOG00000004012
				ENSRNOG00000004806	ENSRNOG00000007048		ENSRNOG00000027742	ENSRNOG00000018795		ENSRNOG00000002978	ENSRNOG00000004016
				ENSRNOG00000004819	ENSRNOG00000007053		ENSRNOG00000034124	ENSRNOG00000018932		ENSRNOG00000003019	ENSRNOG00000004022
				ENSRNOG00000004821	ENSRNOG00000007061		ENSRNOG00000037134	ENSRNOG00000019387		ENSRNOG00000003028	ENSRNOG00000004027
				ENSRNOG00000004823	ENSRNOG00000007152		ENSRNOG00000043155	ENSRNOG00000020400		ENSRNOG00000003031	ENSRNOG00000004032
				ENSRNOG00000004828	ENSRNOG00000007202		ENSRNOG00000045698	ENSRNOG00000031335		ENSRNOG00000003064	ENSRNOG00000004040
				ENSRNOG00000004843	ENSRNOG00000007203		ENSRNOG00000048877	ENSRNOG00000033318		ENSRNOG00000003066	ENSRNOG00000004061
				ENSRNOG00000004860	ENSRNOG00000007219		ENSRNOG00000049909	ENSRNOG00000033444		ENSRNOG00000003088	ENSRNOG00000004078
				ENSRNOG00000004873	ENSRNOG00000007227		ENSRNOG00000001854	ENSRNOG00000033912		ENSRNOG00000003103	ENSRNOG00000004084
				ENSRNOG00000004889	ENSRNOG00000007234		ENSRNOG00000006120	ENSRNOG00000039357		ENSRNOG00000003104	ENSRNOG00000004101
				ENSRNOG00000004928	ENSRNOG00000007256		ENSRNOG00000006144	ENSRNOG00000042628		ENSRNOG00000003105	ENSRNOG00000004124
				ENSRNOG00000004937	ENSRNOG00000007285		ENSRNOG00000006411	ENSRNOG00000042630		ENSRNOG00000003121	ENSRNOG00000004145
				ENSRNOG00000004964	ENSRNOG00000007304		ENSRNOG00000006631	ENSRNOG00000048797		ENSRNOG00000003135	ENSRNOG00000004147
				ENSRNOG00000005036	ENSRNOG00000007312		ENSRNOG00000006675	ENSRNOG00000001066		ENSRNOG00000003136	ENSRNOG00000004161
				ENSRNOG00000005042	ENSRNOG00000007346		ENSRNOG00000006709	ENSRNOG00000013564		ENSRNOG00000003137	ENSRNOG00000004177
				ENSRNOG00000005043	ENSRNOG00000007364		ENSRNOG00000006717	ENSRNOG00000014524		ENSRNOG00000003138	ENSRNOG00000004196
				ENSRNOG00000005081	ENSRNOG00000007420		ENSRNOG00000007090	ENSRNOG00000016188		ENSRNOG00000003170	ENSRNOG00000004200
				ENSRNOG00000005099	ENSRNOG00000007456		ENSRNOG00000007740	ENSRNOG00000016420		ENSRNOG00000003198	ENSRNOG00000004203
				ENSRNOG00000005106	ENSRNOG00000007512		ENSRNOG00000008012	ENSRNOG00000016525		ENSRNOG00000003207	ENSRNOG00000004214
				ENSRNOG00000005122	ENSRNOG00000007516		ENSRNOG00000008157	ENSRNOG00000016716		ENSRNOG00000003223	ENSRNOG00000004220
				ENSRNOG00000005136	ENSRNOG00000007518		ENSRNOG00000008284	ENSRNOG00000018092		ENSRNOG00000003247	ENSRNOG00000004221
				ENSRNOG00000005159	ENSRNOG00000007546		ENSRNOG00000008343	ENSRNOG00000018108		ENSRNOG00000003254	ENSRNOG00000004222
				ENSRNOG00000005167	ENSRNOG00000007576		ENSRNOG00000009477	ENSRNOG00000018804		ENSRNOG00000003268	ENSRNOG00000004245
				ENSRNOG00000005206	ENSRNOG00000007625		ENSRNOG00000009841	ENSRNOG00000019131		ENSRNOG00000003269	ENSRNOG00000004268
				ENSRNOG00000005227	ENSRNOG00000007636		ENSRNOG00000010347	ENSRNOG00000021447		ENSRNOG00000003279	ENSRNOG00000004281
				ENSRNOG00000005277	ENSRNOG00000007661		ENSRNOG00000010594	ENSRNOG00000027571		ENSRNOG00000003283	ENSRNOG00000004292
				ENSRNOG00000005286	ENSRNOG00000007682		ENSRNOG00000012195	ENSRNOG00000031845		ENSRNOG00000003296	ENSRNOG00000004310
				ENSRNOG00000005291	ENSRNOG00000007686		ENSRNOG00000014083	ENSRNOG00000033307		ENSRNOG00000003298	ENSRNOG00000004327
				ENSRNOG00000005292	ENSRNOG00000007688		ENSRNOG00000023340	ENSRNOG00000033772		ENSRNOG00000003300	ENSRNOG00000004330
				ENSRNOG00000005298	ENSRNOG00000007720		ENSRNOG00000023969	ENSRNOG00000038045		ENSRNOG00000003312	ENSRNOG00000004351
				ENSRNOG00000005316	ENSRNOG00000007757		ENSRNOG00000025403	ENSRNOG00000046284		ENSRNOG00000003336	ENSRNOG00000004360
				ENSRNOG00000005328	ENSRNOG00000007821		ENSRNOG00000025848	ENSRNOG00000013464		ENSRNOG00000003397	ENSRNOG00000004401
				ENSRNOG00000005330	ENSRNOG00000007830		ENSRNOG00000026705	ENSRNOG00000013714		ENSRNOG00000003402	ENSRNOG00000004405
				ENSRNOG00000005335	ENSRNOG00000007851		ENSRNOG00000027592	ENSRNOG00000014376		ENSRNOG00000003407	ENSRNOG00000004411
				ENSRNOG00000005353	ENSRNOG00000007884		ENSRNOG00000028526	ENSRNOG00000017036		ENSRNOG00000003442	ENSRNOG00000004414
				ENSRNOG00000005359	ENSRNOG00000007907		ENSRNOG00000029321	ENSRNOG00000018680		ENSRNOG00000003453	ENSRNOG00000004437
				ENSRNOG00000005382	ENSRNOG00000007925		ENSRNOG00000033531	ENSRNOG00000018735		ENSRNOG00000003469	ENSRNOG00000004440
				ENSRNOG00000005390	ENSRNOG00000007981		ENSRNOG00000034228	ENSRNOG00000018774		ENSRNOG00000003480	ENSRNOG00000004448
				ENSRNOG00000005393	ENSRNOG00000007998		ENSRNOG00000036984	ENSRNOG00000019217		ENSRNOG00000003522	ENSRNOG00000004456
				ENSRNOG00000005409	ENSRNOG00000007999		ENSRNOG00000038215	ENSRNOG00000019422		ENSRNOG00000003533	ENSRNOG00000004473
				ENSRNOG00000005413	ENSRNOG00000008015		ENSRNOG00000039721	ENSRNOG00000019976		ENSRNOG00000003538	ENSRNOG00000004483
				ENSRNOG00000005429	ENSRNOG00000008016		ENSRNOG00000043059	ENSRNOG00000022009		ENSRNOG00000003546	ENSRNOG00000004492
				ENSRNOG00000005451	ENSRNOG00000008019		ENSRNOG00000048024	ENSRNOG00000026136		ENSRNOG00000003559	ENSRNOG00000004498
				ENSRNOG00000005472	ENSRNOG00000008025		ENSRNOG00000048917	ENSRNOG00000031022		ENSRNOG00000003597	ENSRNOG00000004512
				ENSRNOG00000005511	ENSRNOG00000008035		ENSRNOG00000005711	ENSRNOG00000033719		ENSRNOG00000003603	ENSRNOG00000004516
				ENSRNOG00000005515	ENSRNOG00000008075		ENSRNOG00000005850	ENSRNOG00000039469		ENSRNOG00000003622	ENSRNOG00000004517
				ENSRNOG00000005517	ENSRNOG00000008079		ENSRNOG00000006498	ENSRNOG00000045538		ENSRNOG00000003649	ENSRNOG00000004535
				ENSRNOG00000005535	ENSRNOG00000008091		ENSRNOG00000006807	ENSRNOG00000000010		ENSRNOG00000003669	ENSRNOG00000004540
				ENSRNOG00000005550	ENSRNOG00000008104		ENSRNOG00000006919	ENSRNOG00000002950		ENSRNOG00000003675	ENSRNOG00000004553
				ENSRNOG00000005564	ENSRNOG00000008113		ENSRNOG00000006926	ENSRNOG00000003011		ENSRNOG00000003687	ENSRNOG00000004557
				ENSRNOG00000005580	ENSRNOG00000008118		ENSRNOG00000006956	ENSRNOG00000004287		ENSRNOG00000003713	ENSRNOG00000004603
				ENSRNOG00000005659	ENSRNOG00000008140		ENSRNOG00000007294	ENSRNOG00000014202		ENSRNOG00000003720	ENSRNOG00000004610
				ENSRNOG00000005662	ENSRNOG00000008157		ENSRNOG00000007395	ENSRNOG00000014257		ENSRNOG00000003722	ENSRNOG00000004626
				ENSRNOG00000005670	ENSRNOG00000008165		ENSRNOG00000008475	ENSRNOG00000015519		ENSRNOG00000003732	ENSRNOG00000004640
				ENSRNOG00000005705	ENSRNOG00000008195		ENSRNOG00000008560	ENSRNOG00000018292		ENSRNOG00000003745	ENSRNOG00000004642
				ENSRNOG00000005731	ENSRNOG00000008371		ENSRNOG00000008626	ENSRNOG00000018954		ENSRNOG00000003748	ENSRNOG00000004645
				ENSRNOG00000005749	ENSRNOG00000008376		ENSRNOG00000009453	ENSRNOG00000024452		ENSRNOG00000003769	ENSRNOG00000004660
				ENSRNOG00000005758	ENSRNOG00000008394		ENSRNOG00000009906	ENSRNOG00000028270		ENSRNOG00000003777	ENSRNOG00000004678
				ENSRNOG00000005767	ENSRNOG00000008423		ENSRNOG00000011502	ENSRNOG00000032131		ENSRNOG00000003800	ENSRNOG00000004681
				ENSRNOG00000005770	ENSRNOG00000008424		ENSRNOG00000014008	ENSRNOG00000043301		ENSRNOG00000003806	ENSRNOG00000004682
				ENSRNOG00000005776	ENSRNOG00000008443		ENSRNOG00000016312	ENSRNOG00000049370		ENSRNOG00000003809	ENSRNOG00000004699
				ENSRNOG00000005807	ENSRNOG00000008480		ENSRNOG00000022225	ENSRNOG00000000096		ENSRNOG00000003832	ENSRNOG00000004706
				ENSRNOG00000005853	ENSRNOG00000008515		ENSRNOG00000023601	ENSRNOG00000010071		ENSRNOG00000003835	ENSRNOG00000004708
				ENSRNOG00000005879	ENSRNOG00000008551		ENSRNOG00000032183	ENSRNOG00000010266		ENSRNOG00000003840	ENSRNOG00000004712
				ENSRNOG00000005883	ENSRNOG00000008565		ENSRNOG00000033567	ENSRNOG00000010805		ENSRNOG00000003866	ENSRNOG00000004725
				ENSRNOG00000005887	ENSRNOG00000008610		ENSRNOG00000040289	ENSRNOG00000011181		ENSRNOG00000003880	ENSRNOG00000004740
				ENSRNOG00000005903	ENSRNOG00000008615		ENSRNOG00000042596	ENSRNOG00000011365		ENSRNOG00000003890	ENSRNOG00000004743
				ENSRNOG00000005905	ENSRNOG00000008656		ENSRNOG00000046424	ENSRNOG00000011647		ENSRNOG00000003893	ENSRNOG00000004747
				ENSRNOG00000005918	ENSRNOG00000008664		ENSRNOG00000047202	ENSRNOG00000011748		ENSRNOG00000003895	ENSRNOG00000004754
				ENSRNOG00000005933	ENSRNOG00000008673		ENSRNOG00000051058	ENSRNOG00000011817		ENSRNOG00000003899	ENSRNOG00000004762
				ENSRNOG00000005953	ENSRNOG00000008682		ENSRNOG00000000618	ENSRNOG00000011893		ENSRNOG00000003935	ENSRNOG00000004795
				ENSRNOG00000005957	ENSRNOG00000008697		ENSRNOG00000003813	ENSRNOG00000012008		ENSRNOG00000003948	ENSRNOG00000004813
				ENSRNOG00000005971	ENSRNOG00000008704		ENSRNOG00000004268	ENSRNOG00000012281		ENSRNOG00000003950	ENSRNOG00000004828
				ENSRNOG00000005978	ENSRNOG00000008707		ENSRNOG00000004269	ENSRNOG00000012393		ENSRNOG00000003954	ENSRNOG00000004834
				ENSRNOG00000005984	ENSRNOG00000008733		ENSRNOG00000004794	ENSRNOG00000012410		ENSRNOG00000003967	ENSRNOG00000004857
				ENSRNOG00000005985	ENSRNOG00000008744		ENSRNOG00000005174	ENSRNOG00000012516		ENSRNOG00000003972	ENSRNOG00000004903
				ENSRNOG00000006009	ENSRNOG00000008872		ENSRNOG00000005220	ENSRNOG00000013447		ENSRNOG00000003977	ENSRNOG00000004909
				ENSRNOG00000006049	ENSRNOG00000008890		ENSRNOG00000006364	ENSRNOG00000014333		ENSRNOG00000003984	ENSRNOG00000004921
				ENSRNOG00000006062	ENSRNOG00000008934		ENSRNOG00000006368	ENSRNOG00000015678		ENSRNOG00000003990	ENSRNOG00000004932
				ENSRNOG00000006068	ENSRNOG00000008939		ENSRNOG00000006410	ENSRNOG00000015812		ENSRNOG00000003992	ENSRNOG00000004939
				ENSRNOG00000006084	ENSRNOG00000008951		ENSRNOG00000006441	ENSRNOG00000015821		ENSRNOG00000004003	ENSRNOG00000004947
				ENSRNOG00000006093	ENSRNOG00000008965		ENSRNOG00000006588	ENSRNOG00000016306		ENSRNOG00000004013	ENSRNOG00000004964
				ENSRNOG00000006114	ENSRNOG00000008980		ENSRNOG00000007314	ENSRNOG00000016387		ENSRNOG00000004018	ENSRNOG00000004978
				ENSRNOG00000006116	ENSRNOG00000009080		ENSRNOG00000008683	ENSRNOG00000016961		ENSRNOG00000004019	ENSRNOG00000004982
				ENSRNOG00000006170	ENSRNOG00000009099		ENSRNOG00000013128	ENSRNOG00000017070		ENSRNOG00000004048	ENSRNOG00000004994
				ENSRNOG00000006174	ENSRNOG00000009143		ENSRNOG00000024511	ENSRNOG00000017874		ENSRNOG00000004052	ENSRNOG00000004998
				ENSRNOG00000006200	ENSRNOG00000009205		ENSRNOG00000027796	ENSRNOG00000018076		ENSRNOG00000004057	ENSRNOG00000005023
				ENSRNOG00000006209	ENSRNOG00000009206		ENSRNOG00000029637	ENSRNOG00000020539		ENSRNOG00000004063	ENSRNOG00000005046
				ENSRNOG00000006224	ENSRNOG00000009209		ENSRNOG00000032669	ENSRNOG00000021100		ENSRNOG00000004067	ENSRNOG00000005082
				ENSRNOG00000006264	ENSRNOG00000009225		ENSRNOG00000042569	ENSRNOG00000021185		ENSRNOG00000004072	ENSRNOG00000005093
				ENSRNOG00000006267	ENSRNOG00000009233		ENSRNOG00000046148	ENSRNOG00000021199		ENSRNOG00000004077	ENSRNOG00000005102
				ENSRNOG00000006309	ENSRNOG00000009297		ENSRNOG00000049997	ENSRNOG00000022101		ENSRNOG00000004100	ENSRNOG00000005105
				ENSRNOG00000006338	ENSRNOG00000009340		ENSRNOG00000050708	ENSRNOG00000023068		ENSRNOG00000004110	ENSRNOG00000005123
				ENSRNOG00000006341	ENSRNOG00000009344		ENSRNOG00000004013	ENSRNOG00000025297		ENSRNOG00000004111	ENSRNOG00000005190
				ENSRNOG00000006411	ENSRNOG00000009372		ENSRNOG00000004109	ENSRNOG00000026953		ENSRNOG00000004133	ENSRNOG00000005195
				ENSRNOG00000006454	ENSRNOG00000009432		ENSRNOG00000004398	ENSRNOG00000028975		ENSRNOG00000004137	ENSRNOG00000005210
				ENSRNOG00000006460	ENSRNOG00000009433		ENSRNOG00000004697	ENSRNOG00000029756		ENSRNOG00000004141	ENSRNOG00000005227
				ENSRNOG00000006509	ENSRNOG00000009439		ENSRNOG00000005854	ENSRNOG00000032247		ENSRNOG00000004148	ENSRNOG00000005268
				ENSRNOG00000006548	ENSRNOG00000009505		ENSRNOG00000006822	ENSRNOG00000032576		ENSRNOG00000004150	ENSRNOG00000005269
				ENSRNOG00000006553	ENSRNOG00000009539		ENSRNOG00000008819	ENSRNOG00000032959		ENSRNOG00000004152	ENSRNOG00000005272
				ENSRNOG00000006565	ENSRNOG00000009572		ENSRNOG00000013807	ENSRNOG00000034230		ENSRNOG00000004155	ENSRNOG00000005284
				ENSRNOG00000006570	ENSRNOG00000009656		ENSRNOG00000017108	ENSRNOG00000037853		ENSRNOG00000004158	ENSRNOG00000005323
				ENSRNOG00000006583	ENSRNOG00000009689		ENSRNOG00000021463	ENSRNOG00000046313		ENSRNOG00000004192	ENSRNOG00000005348
				ENSRNOG00000006588	ENSRNOG00000009811		ENSRNOG00000021765	ENSRNOG00000046357		ENSRNOG00000004207	ENSRNOG00000005355
				ENSRNOG00000006609	ENSRNOG00000009862		ENSRNOG00000025198	ENSRNOG00000048342		ENSRNOG00000004210	ENSRNOG00000005386
				ENSRNOG00000006617	ENSRNOG00000009894		ENSRNOG00000030316	ENSRNOG00000049075		ENSRNOG00000004217	ENSRNOG00000005404
				ENSRNOG00000006628	ENSRNOG00000009899		ENSRNOG00000031216	ENSRNOG00000000394		ENSRNOG00000004218	ENSRNOG00000005413
				ENSRNOG00000006639	ENSRNOG00000009920		ENSRNOG00000032429	ENSRNOG00000000419		ENSRNOG00000004226	ENSRNOG00000005425
				ENSRNOG00000006645	ENSRNOG00000009928		ENSRNOG00000036832	ENSRNOG00000000443		ENSRNOG00000004249	ENSRNOG00000005437
				ENSRNOG00000006674	ENSRNOG00000009988		ENSRNOG00000037375	ENSRNOG00000000446		ENSRNOG00000004258	ENSRNOG00000005487
				ENSRNOG00000006689	ENSRNOG00000010031		ENSRNOG00000047586	ENSRNOG00000000451		ENSRNOG00000004269	ENSRNOG00000005511
				ENSRNOG00000006703	ENSRNOG00000010044		ENSRNOG00000047893	ENSRNOG00000000454		ENSRNOG00000004273	ENSRNOG00000005513
				ENSRNOG00000006717	ENSRNOG00000010063		ENSRNOG00000048850	ENSRNOG00000000456		ENSRNOG00000004280	ENSRNOG00000005522
				ENSRNOG00000006719	ENSRNOG00000010081		ENSRNOG00000006684	ENSRNOG00000000459		ENSRNOG00000004296	ENSRNOG00000005526
				ENSRNOG00000006723	ENSRNOG00000010154		ENSRNOG00000006920	ENSRNOG00000000487		ENSRNOG00000004309	ENSRNOG00000005531
				ENSRNOG00000006729	ENSRNOG00000010171		ENSRNOG00000007077	ENSRNOG00000000528		ENSRNOG00000004311	ENSRNOG00000005542
				ENSRNOG00000006738	ENSRNOG00000010183		ENSRNOG00000008340	ENSRNOG00000000562		ENSRNOG00000004322	ENSRNOG00000005558
				ENSRNOG00000006797	ENSRNOG00000010185		ENSRNOG00000009198	ENSRNOG00000000768		ENSRNOG00000004332	ENSRNOG00000005573
				ENSRNOG00000006802	ENSRNOG00000010188		ENSRNOG00000009994	ENSRNOG00000000801		ENSRNOG00000004333	ENSRNOG00000005580
				ENSRNOG00000006860	ENSRNOG00000010218		ENSRNOG00000010480	ENSRNOG00000000811		ENSRNOG00000004367	ENSRNOG00000005587
				ENSRNOG00000006876	ENSRNOG00000010223		ENSRNOG00000010608	ENSRNOG00000000825		ENSRNOG00000004378	ENSRNOG00000005600
				ENSRNOG00000006899	ENSRNOG00000010241		ENSRNOG00000012164	ENSRNOG00000000836		ENSRNOG00000004402	ENSRNOG00000005618
				ENSRNOG00000006932	ENSRNOG00000010248		ENSRNOG00000013419	ENSRNOG00000000838		ENSRNOG00000004409	ENSRNOG00000005619
				ENSRNOG00000006979	ENSRNOG00000010253		ENSRNOG00000013610	ENSRNOG00000000844		ENSRNOG00000004417	ENSRNOG00000005660
				ENSRNOG00000006990	ENSRNOG00000010306		ENSRNOG00000014331	ENSRNOG00000000853		ENSRNOG00000004441	ENSRNOG00000005679
				ENSRNOG00000006995	ENSRNOG00000010331		ENSRNOG00000015049	ENSRNOG00000001159		ENSRNOG00000004444	ENSRNOG00000005686
				ENSRNOG00000007025	ENSRNOG00000010332		ENSRNOG00000017208	ENSRNOG00000001167		ENSRNOG00000004451	ENSRNOG00000005687
				ENSRNOG00000007038	ENSRNOG00000010353		ENSRNOG00000017684	ENSRNOG00000001224		ENSRNOG00000004488	ENSRNOG00000005698
				ENSRNOG00000007041	ENSRNOG00000010427		ENSRNOG00000018982	ENSRNOG00000001295		ENSRNOG00000004489	ENSRNOG00000005707
				ENSRNOG00000007042	ENSRNOG00000010431		ENSRNOG00000022999	ENSRNOG00000024918		ENSRNOG00000004500	ENSRNOG00000005711
				ENSRNOG00000007044	ENSRNOG00000010452		ENSRNOG00000024934	ENSRNOG00000025909		ENSRNOG00000004505	ENSRNOG00000005715
				ENSRNOG00000007057	ENSRNOG00000010482		ENSRNOG00000025979	ENSRNOG00000028394		ENSRNOG00000004508	ENSRNOG00000005730
				ENSRNOG00000007090	ENSRNOG00000010529		ENSRNOG00000031779	ENSRNOG00000029340		ENSRNOG00000004510	ENSRNOG00000005763
				ENSRNOG00000007099	ENSRNOG00000010532		ENSRNOG00000032626	ENSRNOG00000030431		ENSRNOG00000004518	ENSRNOG00000005781
				ENSRNOG00000007108	ENSRNOG00000010617		ENSRNOG00000033434	ENSRNOG00000030712		ENSRNOG00000004524	ENSRNOG00000005810
				ENSRNOG00000007167	ENSRNOG00000010625		ENSRNOG00000042372	ENSRNOG00000030729		ENSRNOG00000004529	ENSRNOG00000005840
				ENSRNOG00000007200	ENSRNOG00000010635		ENSRNOG00000043223	ENSRNOG00000031607		ENSRNOG00000004542	ENSRNOG00000005849
				ENSRNOG00000007218	ENSRNOG00000010658		ENSRNOG00000049115	ENSRNOG00000032708		ENSRNOG00000004559	ENSRNOG00000005882
				ENSRNOG00000007221	ENSRNOG00000010676		ENSRNOG00000050714	ENSRNOG00000032844		ENSRNOG00000004560	ENSRNOG00000005902
				ENSRNOG00000007230	ENSRNOG00000010688		ENSRNOG00000051221	ENSRNOG00000033215		ENSRNOG00000004575	ENSRNOG00000005903
				ENSRNOG00000007266	ENSRNOG00000010694		ENSRNOG00000010283	ENSRNOG00000037757		ENSRNOG00000004595	ENSRNOG00000005917
				ENSRNOG00000007294	ENSRNOG00000010731		ENSRNOG00000011453	ENSRNOG00000038999		ENSRNOG00000004601	ENSRNOG00000005931
				ENSRNOG00000007302	ENSRNOG00000010784		ENSRNOG00000011987	ENSRNOG00000039744		ENSRNOG00000004606	ENSRNOG00000005956
				ENSRNOG00000007319	ENSRNOG00000010834		ENSRNOG00000012207	ENSRNOG00000042905		ENSRNOG00000004617	ENSRNOG00000005970
				ENSRNOG00000007323	ENSRNOG00000010861		ENSRNOG00000012284	ENSRNOG00000047070		ENSRNOG00000004633	ENSRNOG00000005975
				ENSRNOG00000007370	ENSRNOG00000010873		ENSRNOG00000013262	ENSRNOG00000047706		ENSRNOG00000004639	ENSRNOG00000006009
				ENSRNOG00000007374	ENSRNOG00000010889		ENSRNOG00000013781	ENSRNOG00000048951		ENSRNOG00000004641	ENSRNOG00000006010
				ENSRNOG00000007405	ENSRNOG00000010917		ENSRNOG00000015623	ENSRNOG00000049590		ENSRNOG00000004647	ENSRNOG00000006027
				ENSRNOG00000007408	ENSRNOG00000011015		ENSRNOG00000016196	ENSRNOG00000050183		ENSRNOG00000004649	ENSRNOG00000006033
				ENSRNOG00000007457	ENSRNOG00000011040		ENSRNOG00000016388	ENSRNOG00000050210		ENSRNOG00000004666	ENSRNOG00000006060
				ENSRNOG00000007467	ENSRNOG00000011052		ENSRNOG00000016472	ENSRNOG00000050410		ENSRNOG00000004677	ENSRNOG00000006067
				ENSRNOG00000007490	ENSRNOG00000011093		ENSRNOG00000016640	ENSRNOG00000001587		ENSRNOG00000004680	ENSRNOG00000006068
				ENSRNOG00000007495	ENSRNOG00000011096		ENSRNOG00000017491	ENSRNOG00000001588		ENSRNOG00000004687	ENSRNOG00000006082
				ENSRNOG00000007514	ENSRNOG00000011123		ENSRNOG00000018376	ENSRNOG00000004649		ENSRNOG00000004695	ENSRNOG00000006119
				ENSRNOG00000007523	ENSRNOG00000011160		ENSRNOG00000019035	ENSRNOG00000005195		ENSRNOG00000004698	ENSRNOG00000006143
				ENSRNOG00000007528	ENSRNOG00000011172		ENSRNOG00000023765	ENSRNOG00000005780		ENSRNOG00000004720	ENSRNOG00000006200
				ENSRNOG00000007551	ENSRNOG00000011194		ENSRNOG00000026700	ENSRNOG00000005840		ENSRNOG00000004726	ENSRNOG00000006244
				ENSRNOG00000007574	ENSRNOG00000011200		ENSRNOG00000028362	ENSRNOG00000006236		ENSRNOG00000004730	ENSRNOG00000006280
				ENSRNOG00000007575	ENSRNOG00000011238		ENSRNOG00000034177	ENSRNOG00000006299		ENSRNOG00000004737	ENSRNOG00000006325
				ENSRNOG00000007581	ENSRNOG00000011279		ENSRNOG00000037227	ENSRNOG00000006325		ENSRNOG00000004761	ENSRNOG00000006330
				ENSRNOG00000007591	ENSRNOG00000011283		ENSRNOG00000037695	ENSRNOG00000007422		ENSRNOG00000004763	ENSRNOG00000006333
				ENSRNOG00000007596	ENSRNOG00000011292		ENSRNOG00000045947	ENSRNOG00000007989		ENSRNOG00000004766	ENSRNOG00000006353
				ENSRNOG00000007597	ENSRNOG00000011293		ENSRNOG00000046242	ENSRNOG00000008000		ENSRNOG00000004776	ENSRNOG00000006364
				ENSRNOG00000007606	ENSRNOG00000011302		ENSRNOG00000048567	ENSRNOG00000008394		ENSRNOG00000004781	ENSRNOG00000006367
				ENSRNOG00000007608	ENSRNOG00000011329		ENSRNOG00000048651	ENSRNOG00000010265		ENSRNOG00000004794	ENSRNOG00000006368
				ENSRNOG00000007628	ENSRNOG00000011349		ENSRNOG00000048959	ENSRNOG00000011093		ENSRNOG00000004805	ENSRNOG00000006380
				ENSRNOG00000007657	ENSRNOG00000011409		ENSRNOG00000049135	ENSRNOG00000012290		ENSRNOG00000004810	ENSRNOG00000006383
				ENSRNOG00000007663	ENSRNOG00000011421		ENSRNOG00000029707	ENSRNOG00000012761		ENSRNOG00000004821	ENSRNOG00000006395
				ENSRNOG00000007674	ENSRNOG00000011435		ENSRNOG00000031053	ENSRNOG00000013003		ENSRNOG00000004823	ENSRNOG00000006397
				ENSRNOG00000007675	ENSRNOG00000011471		ENSRNOG00000032274	ENSRNOG00000013380		ENSRNOG00000004839	ENSRNOG00000006423
				ENSRNOG00000007706	ENSRNOG00000011555		ENSRNOG00000043866	ENSRNOG00000013862		ENSRNOG00000004841	ENSRNOG00000006450
				ENSRNOG00000007707	ENSRNOG00000011568		ENSRNOG00000002280	ENSRNOG00000014156		ENSRNOG00000004852	ENSRNOG00000006454
				ENSRNOG00000007727	ENSRNOG00000011606		ENSRNOG00000002660	ENSRNOG00000014317		ENSRNOG00000004854	ENSRNOG00000006466
				ENSRNOG00000007748	ENSRNOG00000011631		ENSRNOG00000002844	ENSRNOG00000015277		ENSRNOG00000004861	ENSRNOG00000006508
				ENSRNOG00000007764	ENSRNOG00000011661		ENSRNOG00000002959	ENSRNOG00000015614		ENSRNOG00000004870	ENSRNOG00000006523
				ENSRNOG00000007822	ENSRNOG00000011677		ENSRNOG00000003189	ENSRNOG00000015703		ENSRNOG00000004873	ENSRNOG00000006556
				ENSRNOG00000007853	ENSRNOG00000011704		ENSRNOG00000003667	ENSRNOG00000016547		ENSRNOG00000004874	ENSRNOG00000006583
				ENSRNOG00000007864	ENSRNOG00000011705		ENSRNOG00000003675	ENSRNOG00000018488		ENSRNOG00000004912	ENSRNOG00000006611
				ENSRNOG00000007871	ENSRNOG00000011782		ENSRNOG00000004795	ENSRNOG00000021220		ENSRNOG00000004972	ENSRNOG00000006615
				ENSRNOG00000007879	ENSRNOG00000011798		ENSRNOG00000004869	ENSRNOG00000021870		ENSRNOG00000005042	ENSRNOG00000006642
				ENSRNOG00000007917	ENSRNOG00000011803		ENSRNOG00000006515	ENSRNOG00000024882		ENSRNOG00000005053	ENSRNOG00000006649
				ENSRNOG00000007918	ENSRNOG00000011808		ENSRNOG00000022166	ENSRNOG00000027900		ENSRNOG00000005094	ENSRNOG00000006675
				ENSRNOG00000007939	ENSRNOG00000011825		ENSRNOG00000025672	ENSRNOG00000031598		ENSRNOG00000005099	ENSRNOG00000006699
				ENSRNOG00000007997	ENSRNOG00000011857		ENSRNOG00000026704	ENSRNOG00000032989		ENSRNOG00000005124	ENSRNOG00000006709
				ENSRNOG00000008005	ENSRNOG00000011865		ENSRNOG00000030418	ENSRNOG00000036971		ENSRNOG00000005129	ENSRNOG00000006723
				ENSRNOG00000008036	ENSRNOG00000011891		ENSRNOG00000030759	ENSRNOG00000038274		ENSRNOG00000005133	ENSRNOG00000006735
				ENSRNOG00000008053	ENSRNOG00000011893		ENSRNOG00000037770	ENSRNOG00000042083		ENSRNOG00000005151	ENSRNOG00000006747
				ENSRNOG00000008054	ENSRNOG00000011905		ENSRNOG00000037799	ENSRNOG00000045712		ENSRNOG00000005180	ENSRNOG00000006753
				ENSRNOG00000008058	ENSRNOG00000011930		ENSRNOG00000045735	ENSRNOG00000046699		ENSRNOG00000005185	ENSRNOG00000006761
				ENSRNOG00000008095	ENSRNOG00000011937		ENSRNOG00000047132	ENSRNOG00000047162		ENSRNOG00000005191	ENSRNOG00000006779
				ENSRNOG00000008100	ENSRNOG00000011946		ENSRNOG00000048554	ENSRNOG00000047189		ENSRNOG00000005209	ENSRNOG00000006787
				ENSRNOG00000008115	ENSRNOG00000012061		ENSRNOG00000049932	ENSRNOG00000047836		ENSRNOG00000005214	ENSRNOG00000006795
				ENSRNOG00000008137	ENSRNOG00000012085		ENSRNOG00000049961	ENSRNOG00000047999		ENSRNOG00000005261	ENSRNOG00000006800
				ENSRNOG00000008138	ENSRNOG00000012100			ENSRNOG00000048065		ENSRNOG00000005287	ENSRNOG00000006806
				ENSRNOG00000008153	ENSRNOG00000012138			ENSRNOG00000049024		ENSRNOG00000005299	ENSRNOG00000006807
				ENSRNOG00000008219	ENSRNOG00000012156			ENSRNOG00000049561		ENSRNOG00000005309	ENSRNOG00000006824
				ENSRNOG00000008239	ENSRNOG00000012178			ENSRNOG00000049912		ENSRNOG00000005328	ENSRNOG00000006841
				ENSRNOG00000008258	ENSRNOG00000012183			ENSRNOG00000050899		ENSRNOG00000005342	ENSRNOG00000006850
				ENSRNOG00000008260	ENSRNOG00000012196			ENSRNOG00000050932		ENSRNOG00000005347	ENSRNOG00000006858
				ENSRNOG00000008332	ENSRNOG00000012263			ENSRNOG00000000024		ENSRNOG00000005369	ENSRNOG00000006864
				ENSRNOG00000008334	ENSRNOG00000012354			ENSRNOG00000001840		ENSRNOG00000005370	ENSRNOG00000006873
				ENSRNOG00000008346	ENSRNOG00000012362			ENSRNOG00000005618		ENSRNOG00000005375	ENSRNOG00000006877
				ENSRNOG00000008353	ENSRNOG00000012371			ENSRNOG00000005670		ENSRNOG00000005378	ENSRNOG00000006878
				ENSRNOG00000008356	ENSRNOG00000012392			ENSRNOG00000005695		ENSRNOG00000005382	ENSRNOG00000006888
				ENSRNOG00000008362	ENSRNOG00000012404			ENSRNOG00000005698		ENSRNOG00000005392	ENSRNOG00000006898
				ENSRNOG00000008425	ENSRNOG00000012415			ENSRNOG00000005787		ENSRNOG00000005408	ENSRNOG00000006901
				ENSRNOG00000008428	ENSRNOG00000012446			ENSRNOG00000005809		ENSRNOG00000005438	ENSRNOG00000006913
				ENSRNOG00000008441	ENSRNOG00000012477			ENSRNOG00000006646		ENSRNOG00000005452	ENSRNOG00000006939
				ENSRNOG00000008444	ENSRNOG00000012489			ENSRNOG00000007178		ENSRNOG00000005492	ENSRNOG00000006957
				ENSRNOG00000008467	ENSRNOG00000012490			ENSRNOG00000007392		ENSRNOG00000005519	ENSRNOG00000006966
				ENSRNOG00000008475	ENSRNOG00000012502			ENSRNOG00000007420		ENSRNOG00000005535	ENSRNOG00000006990
				ENSRNOG00000008479	ENSRNOG00000012538			ENSRNOG00000007806		ENSRNOG00000005540	ENSRNOG00000007000
				ENSRNOG00000008482	ENSRNOG00000012546			ENSRNOG00000007909		ENSRNOG00000005550	ENSRNOG00000007012
				ENSRNOG00000008492	ENSRNOG00000012550			ENSRNOG00000008369		ENSRNOG00000005565	ENSRNOG00000007019
				ENSRNOG00000008517	ENSRNOG00000012579			ENSRNOG00000008416		ENSRNOG00000005574	ENSRNOG00000007026
				ENSRNOG00000008526	ENSRNOG00000012660			ENSRNOG00000008463		ENSRNOG00000005575	ENSRNOG00000007027
				ENSRNOG00000008553	ENSRNOG00000012684			ENSRNOG00000008733		ENSRNOG00000005608	ENSRNOG00000007041
				ENSRNOG00000008586	ENSRNOG00000012703			ENSRNOG00000009347		ENSRNOG00000005615	ENSRNOG00000007061
				ENSRNOG00000008595	ENSRNOG00000012723			ENSRNOG00000010284		ENSRNOG00000005620	ENSRNOG00000007069
				ENSRNOG00000008619	ENSRNOG00000012751			ENSRNOG00000010420		ENSRNOG00000005650	ENSRNOG00000007080
				ENSRNOG00000008622	ENSRNOG00000012782			ENSRNOG00000010716		ENSRNOG00000005652	ENSRNOG00000007102
				ENSRNOG00000008644	ENSRNOG00000012817			ENSRNOG00000011250		ENSRNOG00000005662	ENSRNOG00000007108
				ENSRNOG00000008658	ENSRNOG00000012879			ENSRNOG00000012748		ENSRNOG00000005667	ENSRNOG00000007124
				ENSRNOG00000008671	ENSRNOG00000012918			ENSRNOG00000013222		ENSRNOG00000005670	ENSRNOG00000007139
				ENSRNOG00000008674	ENSRNOG00000012940			ENSRNOG00000014294		ENSRNOG00000005690	ENSRNOG00000007164
				ENSRNOG00000008683	ENSRNOG00000012942			ENSRNOG00000014312		ENSRNOG00000005695	ENSRNOG00000007167
				ENSRNOG00000008720	ENSRNOG00000013002			ENSRNOG00000015455		ENSRNOG00000005700	ENSRNOG00000007177
				ENSRNOG00000008728	ENSRNOG00000013009			ENSRNOG00000015478		ENSRNOG00000005701	ENSRNOG00000007189
				ENSRNOG00000008735	ENSRNOG00000013013			ENSRNOG00000015851		ENSRNOG00000005705	ENSRNOG00000007197
				ENSRNOG00000008759	ENSRNOG00000013152			ENSRNOG00000017959		ENSRNOG00000005720	ENSRNOG00000007227
				ENSRNOG00000008765	ENSRNOG00000013186			ENSRNOG00000025810		ENSRNOG00000005726	ENSRNOG00000007235
				ENSRNOG00000008771	ENSRNOG00000013217			ENSRNOG00000026528		ENSRNOG00000005729	ENSRNOG00000007247
				ENSRNOG00000008816	ENSRNOG00000013228			ENSRNOG00000028092		ENSRNOG00000005731	ENSRNOG00000007249
				ENSRNOG00000008829	ENSRNOG00000013238			ENSRNOG00000028311		ENSRNOG00000005739	ENSRNOG00000007256
				ENSRNOG00000008837	ENSRNOG00000013253			ENSRNOG00000028602		ENSRNOG00000005749	ENSRNOG00000007258
				ENSRNOG00000008842	ENSRNOG00000013260			ENSRNOG00000028747		ENSRNOG00000005767	ENSRNOG00000007266
				ENSRNOG00000008857	ENSRNOG00000013262			ENSRNOG00000029308		ENSRNOG00000005770	ENSRNOG00000007272
				ENSRNOG00000008861	ENSRNOG00000013300			ENSRNOG00000031084		ENSRNOG00000005787	ENSRNOG00000007283
				ENSRNOG00000008865	ENSRNOG00000013305			ENSRNOG00000032847		ENSRNOG00000005790	ENSRNOG00000007290
				ENSRNOG00000008868	ENSRNOG00000013330			ENSRNOG00000033045		ENSRNOG00000005797	ENSRNOG00000007291
				ENSRNOG00000008869	ENSRNOG00000013346			ENSRNOG00000033338		ENSRNOG00000005807	ENSRNOG00000007316
				ENSRNOG00000008885	ENSRNOG00000013368			ENSRNOG00000033815		ENSRNOG00000005809	ENSRNOG00000007320
				ENSRNOG00000008895	ENSRNOG00000013381			ENSRNOG00000033851		ENSRNOG00000005825	ENSRNOG00000007335
				ENSRNOG00000008915	ENSRNOG00000013390			ENSRNOG00000033879		ENSRNOG00000005830	ENSRNOG00000007336
				ENSRNOG00000008931	ENSRNOG00000013391			ENSRNOG00000037069		ENSRNOG00000005836	ENSRNOG00000007341
				ENSRNOG00000008943	ENSRNOG00000013438			ENSRNOG00000037738		ENSRNOG00000005853	ENSRNOG00000007354
				ENSRNOG00000008964	ENSRNOG00000013454			ENSRNOG00000038740		ENSRNOG00000005854	ENSRNOG00000007364
				ENSRNOG00000008970	ENSRNOG00000013480			ENSRNOG00000042126		ENSRNOG00000005861	ENSRNOG00000007371
				ENSRNOG00000008990	ENSRNOG00000013507			ENSRNOG00000042499		ENSRNOG00000005871	ENSRNOG00000007372
				ENSRNOG00000008992	ENSRNOG00000013536			ENSRNOG00000043114		ENSRNOG00000005872	ENSRNOG00000007410
				ENSRNOG00000008996	ENSRNOG00000013552			ENSRNOG00000043164		ENSRNOG00000005879	ENSRNOG00000007420
				ENSRNOG00000009004	ENSRNOG00000013557			ENSRNOG00000047736		ENSRNOG00000005883	ENSRNOG00000007427
				ENSRNOG00000009019	ENSRNOG00000013579			ENSRNOG00000050372		ENSRNOG00000005887	ENSRNOG00000007433
				ENSRNOG00000009032	ENSRNOG00000013589			ENSRNOG00000051011		ENSRNOG00000005888	ENSRNOG00000007445
				ENSRNOG00000009045	ENSRNOG00000013621			ENSRNOG00000006658		ENSRNOG00000005900	ENSRNOG00000007468
				ENSRNOG00000009068	ENSRNOG00000013654			ENSRNOG00000006992		ENSRNOG00000005905	ENSRNOG00000007484
				ENSRNOG00000009074	ENSRNOG00000013657			ENSRNOG00000007037		ENSRNOG00000005932	ENSRNOG00000007491
				ENSRNOG00000009131	ENSRNOG00000013681			ENSRNOG00000007067		ENSRNOG00000005935	ENSRNOG00000007540
				ENSRNOG00000009145	ENSRNOG00000013704			ENSRNOG00000007404		ENSRNOG00000005944	ENSRNOG00000007551
				ENSRNOG00000009151	ENSRNOG00000013727			ENSRNOG00000007456		ENSRNOG00000005964	ENSRNOG00000007561
				ENSRNOG00000009173	ENSRNOG00000013783			ENSRNOG00000007810		ENSRNOG00000005971	ENSRNOG00000007573
				ENSRNOG00000009184	ENSRNOG00000013804			ENSRNOG00000008161		ENSRNOG00000005984	ENSRNOG00000007583
				ENSRNOG00000009258	ENSRNOG00000013851			ENSRNOG00000009260		ENSRNOG00000005996	ENSRNOG00000007591
				ENSRNOG00000009264	ENSRNOG00000013902			ENSRNOG00000009705		ENSRNOG00000006004	ENSRNOG00000007606
				ENSRNOG00000009269	ENSRNOG00000013916			ENSRNOG00000010241		ENSRNOG00000006019	ENSRNOG00000007636
				ENSRNOG00000009288	ENSRNOG00000013937			ENSRNOG00000011054		ENSRNOG00000006037	ENSRNOG00000007637
				ENSRNOG00000009308	ENSRNOG00000013938			ENSRNOG00000011104		ENSRNOG00000006066	ENSRNOG00000007654
				ENSRNOG00000009323	ENSRNOG00000013965			ENSRNOG00000012550		ENSRNOG00000006075	ENSRNOG00000007673
				ENSRNOG00000009336	ENSRNOG00000013973			ENSRNOG00000012778		ENSRNOG00000006076	ENSRNOG00000007680
				ENSRNOG00000009360	ENSRNOG00000013977			ENSRNOG00000012804		ENSRNOG00000006086	ENSRNOG00000007682
				ENSRNOG00000009373	ENSRNOG00000014010			ENSRNOG00000012807		ENSRNOG00000006094	ENSRNOG00000007688
				ENSRNOG00000009401	ENSRNOG00000014019			ENSRNOG00000013110		ENSRNOG00000006104	ENSRNOG00000007690
				ENSRNOG00000009431	ENSRNOG00000014034			ENSRNOG00000013300		ENSRNOG00000006108	ENSRNOG00000007705
				ENSRNOG00000009448	ENSRNOG00000014046			ENSRNOG00000014357		ENSRNOG00000006114	ENSRNOG00000007733
				ENSRNOG00000009453	ENSRNOG00000014080			ENSRNOG00000015668		ENSRNOG00000006132	ENSRNOG00000007764
				ENSRNOG00000009487	ENSRNOG00000014149			ENSRNOG00000015850		ENSRNOG00000006151	ENSRNOG00000007765
				ENSRNOG00000009491	ENSRNOG00000014152			ENSRNOG00000016826		ENSRNOG00000006167	ENSRNOG00000007771
				ENSRNOG00000009514	ENSRNOG00000014171			ENSRNOG00000017485		ENSRNOG00000006170	ENSRNOG00000007775
				ENSRNOG00000009522	ENSRNOG00000014178			ENSRNOG00000021546		ENSRNOG00000006197	ENSRNOG00000007821
				ENSRNOG00000009531	ENSRNOG00000014214			ENSRNOG00000021609		ENSRNOG00000006205	ENSRNOG00000007822
				ENSRNOG00000009542	ENSRNOG00000014291			ENSRNOG00000021802		ENSRNOG00000006255	ENSRNOG00000007823
				ENSRNOG00000009570	ENSRNOG00000014330			ENSRNOG00000022012		ENSRNOG00000006263	ENSRNOG00000007843
				ENSRNOG00000009571	ENSRNOG00000014341			ENSRNOG00000022054		ENSRNOG00000006278	ENSRNOG00000007859
				ENSRNOG00000009577	ENSRNOG00000014357			ENSRNOG00000024729		ENSRNOG00000006298	ENSRNOG00000007862
				ENSRNOG00000009590	ENSRNOG00000014363			ENSRNOG00000025809		ENSRNOG00000006309	ENSRNOG00000007866
				ENSRNOG00000009611	ENSRNOG00000014367			ENSRNOG00000026260		ENSRNOG00000006320	ENSRNOG00000007874
				ENSRNOG00000009646	ENSRNOG00000014453			ENSRNOG00000026978		ENSRNOG00000006357	ENSRNOG00000007876
				ENSRNOG00000009735	ENSRNOG00000014456			ENSRNOG00000032840		ENSRNOG00000006359	ENSRNOG00000007895
				ENSRNOG00000009787	ENSRNOG00000014460			ENSRNOG00000034290		ENSRNOG00000006388	ENSRNOG00000007899
				ENSRNOG00000009802	ENSRNOG00000014496			ENSRNOG00000042211		ENSRNOG00000006396	ENSRNOG00000007900
				ENSRNOG00000009805	ENSRNOG00000014501			ENSRNOG00000047922		ENSRNOG00000006410	ENSRNOG00000007923
				ENSRNOG00000009819	ENSRNOG00000014548			ENSRNOG00000049025		ENSRNOG00000006418	ENSRNOG00000007927
				ENSRNOG00000009851	ENSRNOG00000014573			ENSRNOG00000004196		ENSRNOG00000006420	ENSRNOG00000007947
				ENSRNOG00000009873	ENSRNOG00000014610			ENSRNOG00000005328		ENSRNOG00000006426	ENSRNOG00000007949
				ENSRNOG00000009881	ENSRNOG00000014722			ENSRNOG00000006119		ENSRNOG00000006462	ENSRNOG00000007955
				ENSRNOG00000009902	ENSRNOG00000014745			ENSRNOG00000007336		ENSRNOG00000006470	ENSRNOG00000007964
				ENSRNOG00000009906	ENSRNOG00000014777			ENSRNOG00000007744		ENSRNOG00000006479	ENSRNOG00000007967
				ENSRNOG00000009907	ENSRNOG00000014786			ENSRNOG00000014476		ENSRNOG00000006487	ENSRNOG00000007979
				ENSRNOG00000009912	ENSRNOG00000014870			ENSRNOG00000024651		ENSRNOG00000006542	ENSRNOG00000007980
				ENSRNOG00000009930	ENSRNOG00000014981			ENSRNOG00000026605		ENSRNOG00000006548	ENSRNOG00000007998
				ENSRNOG00000009947	ENSRNOG00000015024			ENSRNOG00000027990		ENSRNOG00000006557	ENSRNOG00000008001
				ENSRNOG00000009957	ENSRNOG00000015036			ENSRNOG00000030812		ENSRNOG00000006575	ENSRNOG00000008012
				ENSRNOG00000009970	ENSRNOG00000015051			ENSRNOG00000031889		ENSRNOG00000006579	ENSRNOG00000008036
				ENSRNOG00000009995	ENSRNOG00000015076			ENSRNOG00000032671		ENSRNOG00000006612	ENSRNOG00000008047
				ENSRNOG00000010042	ENSRNOG00000015088			ENSRNOG00000037524		ENSRNOG00000006628	ENSRNOG00000008053
				ENSRNOG00000010047	ENSRNOG00000015089			ENSRNOG00000042319		ENSRNOG00000006631	ENSRNOG00000008062
				ENSRNOG00000010050	ENSRNOG00000015093			ENSRNOG00000043137		ENSRNOG00000006641	ENSRNOG00000008078
				ENSRNOG00000010053	ENSRNOG00000015155			ENSRNOG00000046574		ENSRNOG00000006646	ENSRNOG00000008099
				ENSRNOG00000010065	ENSRNOG00000015160			ENSRNOG00000048425		ENSRNOG00000006658	ENSRNOG00000008100
				ENSRNOG00000010077	ENSRNOG00000015190			ENSRNOG00000050341		ENSRNOG00000006682	ENSRNOG00000008103
				ENSRNOG00000010078	ENSRNOG00000015220			ENSRNOG00000050561		ENSRNOG00000006698	ENSRNOG00000008113
				ENSRNOG00000010104	ENSRNOG00000015255			ENSRNOG00000050859		ENSRNOG00000006708	ENSRNOG00000008130
				ENSRNOG00000010158	ENSRNOG00000015268			ENSRNOG00000002632		ENSRNOG00000006715	ENSRNOG00000008140
				ENSRNOG00000010165	ENSRNOG00000015271			ENSRNOG00000004089		ENSRNOG00000006730	ENSRNOG00000008144
				ENSRNOG00000010238	ENSRNOG00000015290			ENSRNOG00000004387		ENSRNOG00000006733	ENSRNOG00000008150
				ENSRNOG00000010240	ENSRNOG00000015353			ENSRNOG00000004578		ENSRNOG00000006740	ENSRNOG00000008161
				ENSRNOG00000010263	ENSRNOG00000015357			ENSRNOG00000004681		ENSRNOG00000006767	ENSRNOG00000008174
				ENSRNOG00000010267	ENSRNOG00000015368			ENSRNOG00000004708		ENSRNOG00000006778	ENSRNOG00000008182
				ENSRNOG00000010282	ENSRNOG00000015420			ENSRNOG00000004839		ENSRNOG00000006784	ENSRNOG00000008184
				ENSRNOG00000010283	ENSRNOG00000015423			ENSRNOG00000005378		ENSRNOG00000006789	ENSRNOG00000008193
				ENSRNOG00000010290	ENSRNOG00000015425			ENSRNOG00000005556		ENSRNOG00000006802	ENSRNOG00000008236
				ENSRNOG00000010347	ENSRNOG00000015493			ENSRNOG00000005637		ENSRNOG00000006819	ENSRNOG00000008257
				ENSRNOG00000010357	ENSRNOG00000015523			ENSRNOG00000005825		ENSRNOG00000006828	ENSRNOG00000008276
				ENSRNOG00000010378	ENSRNOG00000015529			ENSRNOG00000005975		ENSRNOG00000006853	ENSRNOG00000008284
				ENSRNOG00000010388	ENSRNOG00000015544			ENSRNOG00000005987		ENSRNOG00000006855	ENSRNOG00000008300
				ENSRNOG00000010397	ENSRNOG00000015566			ENSRNOG00000006940		ENSRNOG00000006860	ENSRNOG00000008309
				ENSRNOG00000010412	ENSRNOG00000015585			ENSRNOG00000006946		ENSRNOG00000006919	ENSRNOG00000008323
				ENSRNOG00000010422	ENSRNOG00000015597			ENSRNOG00000007130		ENSRNOG00000006920	ENSRNOG00000008356
				ENSRNOG00000010423	ENSRNOG00000015633			ENSRNOG00000007560		ENSRNOG00000006932	ENSRNOG00000008364
				ENSRNOG00000010437	ENSRNOG00000015642			ENSRNOG00000007597		ENSRNOG00000006937	ENSRNOG00000008371
				ENSRNOG00000010440	ENSRNOG00000015655			ENSRNOG00000007610		ENSRNOG00000006940	ENSRNOG00000008393
				ENSRNOG00000010447	ENSRNOG00000015670			ENSRNOG00000007628		ENSRNOG00000006946	ENSRNOG00000008422
				ENSRNOG00000010486	ENSRNOG00000015691			ENSRNOG00000007664		ENSRNOG00000006952	ENSRNOG00000008432
				ENSRNOG00000010489	ENSRNOG00000015703			ENSRNOG00000007784		ENSRNOG00000006956	ENSRNOG00000008459
				ENSRNOG00000010492	ENSRNOG00000015719			ENSRNOG00000008133		ENSRNOG00000006979	ENSRNOG00000008463
				ENSRNOG00000010524	ENSRNOG00000015733			ENSRNOG00000008217		ENSRNOG00000006984	ENSRNOG00000008475
				ENSRNOG00000010526	ENSRNOG00000015808			ENSRNOG00000008569		ENSRNOG00000006995	ENSRNOG00000008484
				ENSRNOG00000010531	ENSRNOG00000015810			ENSRNOG00000010408		ENSRNOG00000007002	ENSRNOG00000008513
				ENSRNOG00000010545	ENSRNOG00000015920			ENSRNOG00000012208		ENSRNOG00000007021	ENSRNOG00000008515
				ENSRNOG00000010560	ENSRNOG00000015939			ENSRNOG00000012985		ENSRNOG00000007029	ENSRNOG00000008526
				ENSRNOG00000010593	ENSRNOG00000015976			ENSRNOG00000014296		ENSRNOG00000007030	ENSRNOG00000008551
				ENSRNOG00000010598	ENSRNOG00000015983			ENSRNOG00000016100		ENSRNOG00000007032	ENSRNOG00000008560
				ENSRNOG00000010637	ENSRNOG00000016037			ENSRNOG00000016852		ENSRNOG00000007042	ENSRNOG00000008566
				ENSRNOG00000010643	ENSRNOG00000016100			ENSRNOG00000019682		ENSRNOG00000007048	ENSRNOG00000008572
				ENSRNOG00000010650	ENSRNOG00000016122			ENSRNOG00000019822		ENSRNOG00000007049	ENSRNOG00000008574
				ENSRNOG00000010653	ENSRNOG00000016133			ENSRNOG00000021907		ENSRNOG00000007060	ENSRNOG00000008592
				ENSRNOG00000010680	ENSRNOG00000016156			ENSRNOG00000024603		ENSRNOG00000007062	ENSRNOG00000008595
				ENSRNOG00000010716	ENSRNOG00000016180			ENSRNOG00000024929		ENSRNOG00000007067	ENSRNOG00000008600
				ENSRNOG00000010718	ENSRNOG00000016217			ENSRNOG00000025584		ENSRNOG00000007078	ENSRNOG00000008611
				ENSRNOG00000010735	ENSRNOG00000016227			ENSRNOG00000028996		ENSRNOG00000007089	ENSRNOG00000008612
				ENSRNOG00000010737	ENSRNOG00000016244			ENSRNOG00000029179		ENSRNOG00000007090	ENSRNOG00000008615
				ENSRNOG00000010789	ENSRNOG00000016265			ENSRNOG00000029738		ENSRNOG00000007091	ENSRNOG00000008625
				ENSRNOG00000010806	ENSRNOG00000016322			ENSRNOG00000029830		ENSRNOG00000007100	ENSRNOG00000008626
				ENSRNOG00000010817	ENSRNOG00000016343			ENSRNOG00000030814		ENSRNOG00000007113	ENSRNOG00000008628
				ENSRNOG00000010822	ENSRNOG00000016368			ENSRNOG00000031930		ENSRNOG00000007118	ENSRNOG00000008641
				ENSRNOG00000010866	ENSRNOG00000016380			ENSRNOG00000032401		ENSRNOG00000007129	ENSRNOG00000008645
				ENSRNOG00000010896	ENSRNOG00000016383			ENSRNOG00000032951		ENSRNOG00000007151	ENSRNOG00000008666
				ENSRNOG00000010905	ENSRNOG00000016387			ENSRNOG00000034139		ENSRNOG00000007152	ENSRNOG00000008697
				ENSRNOG00000010918	ENSRNOG00000016398			ENSRNOG00000036826		ENSRNOG00000007159	ENSRNOG00000008707
				ENSRNOG00000010942	ENSRNOG00000016444			ENSRNOG00000036829		ENSRNOG00000007172	ENSRNOG00000008709
				ENSRNOG00000010964	ENSRNOG00000016475			ENSRNOG00000042233		ENSRNOG00000007178	ENSRNOG00000008712
				ENSRNOG00000010977	ENSRNOG00000016490			ENSRNOG00000042740		ENSRNOG00000007184	ENSRNOG00000008720
				ENSRNOG00000011006	ENSRNOG00000016494			ENSRNOG00000048531		ENSRNOG00000007200	ENSRNOG00000008757
				ENSRNOG00000011011	ENSRNOG00000016530			ENSRNOG00000000201		ENSRNOG00000007219	ENSRNOG00000008766
				ENSRNOG00000011024	ENSRNOG00000016538			ENSRNOG00000008173		ENSRNOG00000007237	ENSRNOG00000008781
				ENSRNOG00000011033	ENSRNOG00000016541			ENSRNOG00000008919		ENSRNOG00000007243	ENSRNOG00000008782
				ENSRNOG00000011044	ENSRNOG00000016552			ENSRNOG00000008941		ENSRNOG00000007254	ENSRNOG00000008785
				ENSRNOG00000011058	ENSRNOG00000016580			ENSRNOG00000009043		ENSRNOG00000007271	ENSRNOG00000008810
				ENSRNOG00000011063	ENSRNOG00000016588			ENSRNOG00000009332		ENSRNOG00000007284	ENSRNOG00000008820
				ENSRNOG00000011071	ENSRNOG00000016622			ENSRNOG00000010899		ENSRNOG00000007288	ENSRNOG00000008839
				ENSRNOG00000011105	ENSRNOG00000016640			ENSRNOG00000011086		ENSRNOG00000007310	ENSRNOG00000008843
				ENSRNOG00000011129	ENSRNOG00000016675			ENSRNOG00000011123		ENSRNOG00000007319	ENSRNOG00000008849
				ENSRNOG00000011141	ENSRNOG00000016678			ENSRNOG00000011490		ENSRNOG00000007329	ENSRNOG00000008862
				ENSRNOG00000011151	ENSRNOG00000016690			ENSRNOG00000011500		ENSRNOG00000007332	ENSRNOG00000008895
				ENSRNOG00000011154	ENSRNOG00000016698			ENSRNOG00000012260		ENSRNOG00000007338	ENSRNOG00000008908
				ENSRNOG00000011208	ENSRNOG00000016728			ENSRNOG00000013794		ENSRNOG00000007350	ENSRNOG00000008945
				ENSRNOG00000011211	ENSRNOG00000016731			ENSRNOG00000013874		ENSRNOG00000007359	ENSRNOG00000008947
				ENSRNOG00000011245	ENSRNOG00000016737			ENSRNOG00000015945		ENSRNOG00000007369	ENSRNOG00000008950
				ENSRNOG00000011262	ENSRNOG00000016768			ENSRNOG00000015994		ENSRNOG00000007370	ENSRNOG00000008971
				ENSRNOG00000011267	ENSRNOG00000016810			ENSRNOG00000016069		ENSRNOG00000007374	ENSRNOG00000008979
				ENSRNOG00000011274	ENSRNOG00000016866			ENSRNOG00000019894		ENSRNOG00000007377	ENSRNOG00000008988
				ENSRNOG00000011284	ENSRNOG00000016906			ENSRNOG00000021528		ENSRNOG00000007388	ENSRNOG00000008989
				ENSRNOG00000011300	ENSRNOG00000017050			ENSRNOG00000027503		ENSRNOG00000007390	ENSRNOG00000009012
				ENSRNOG00000011305	ENSRNOG00000017079			ENSRNOG00000028884		ENSRNOG00000007393	ENSRNOG00000009020
				ENSRNOG00000011310	ENSRNOG00000017090			ENSRNOG00000029911		ENSRNOG00000007399	ENSRNOG00000009030
				ENSRNOG00000011313	ENSRNOG00000017091			ENSRNOG00000030187		ENSRNOG00000007405	ENSRNOG00000009031
				ENSRNOG00000011316	ENSRNOG00000017118			ENSRNOG00000031032		ENSRNOG00000007422	ENSRNOG00000009034
				ENSRNOG00000011341	ENSRNOG00000017127			ENSRNOG00000031127		ENSRNOG00000007437	ENSRNOG00000009050
				ENSRNOG00000011343	ENSRNOG00000017136			ENSRNOG00000041614		ENSRNOG00000007439	ENSRNOG00000009057
				ENSRNOG00000011386	ENSRNOG00000017140			ENSRNOG00000042689		ENSRNOG00000007440	ENSRNOG00000009096
				ENSRNOG00000011387	ENSRNOG00000017150			ENSRNOG00000047606		ENSRNOG00000007441	ENSRNOG00000009112
				ENSRNOG00000011407	ENSRNOG00000017163			ENSRNOG00000010336		ENSRNOG00000007455	ENSRNOG00000009118
				ENSRNOG00000011423	ENSRNOG00000017193			ENSRNOG00000012543		ENSRNOG00000007476	ENSRNOG00000009144
				ENSRNOG00000011453	ENSRNOG00000017241			ENSRNOG00000013508		ENSRNOG00000007478	ENSRNOG00000009155
				ENSRNOG00000011502	ENSRNOG00000017273			ENSRNOG00000014555		ENSRNOG00000007490	ENSRNOG00000009173
				ENSRNOG00000011521	ENSRNOG00000017284			ENSRNOG00000014835		ENSRNOG00000007508	ENSRNOG00000009177
				ENSRNOG00000011530	ENSRNOG00000017333			ENSRNOG00000014868		ENSRNOG00000007515	ENSRNOG00000009178
				ENSRNOG00000011533	ENSRNOG00000017406			ENSRNOG00000016660		ENSRNOG00000007528	ENSRNOG00000009191
				ENSRNOG00000011544	ENSRNOG00000017409			ENSRNOG00000017144		ENSRNOG00000007538	ENSRNOG00000009205
				ENSRNOG00000011557	ENSRNOG00000017410			ENSRNOG00000017273		ENSRNOG00000007539	ENSRNOG00000009239
				ENSRNOG00000011566	ENSRNOG00000017418			ENSRNOG00000023385		ENSRNOG00000007541	ENSRNOG00000009250
				ENSRNOG00000011573	ENSRNOG00000017444			ENSRNOG00000030020		ENSRNOG00000007545	ENSRNOG00000009280
				ENSRNOG00000011575	ENSRNOG00000017455			ENSRNOG00000033402		ENSRNOG00000007582	ENSRNOG00000009284
				ENSRNOG00000011592	ENSRNOG00000017459			ENSRNOG00000033473		ENSRNOG00000007584	ENSRNOG00000009286
				ENSRNOG00000011611	ENSRNOG00000017481			ENSRNOG00000037402		ENSRNOG00000007604	ENSRNOG00000009291
				ENSRNOG00000011616	ENSRNOG00000017558			ENSRNOG00000046343		ENSRNOG00000007605	ENSRNOG00000009300
				ENSRNOG00000011617	ENSRNOG00000017571			ENSRNOG00000046834		ENSRNOG00000007607	ENSRNOG00000009312
				ENSRNOG00000011623	ENSRNOG00000017586			ENSRNOG00000047003		ENSRNOG00000007643	ENSRNOG00000009325
				ENSRNOG00000011634	ENSRNOG00000017589			ENSRNOG00000047730		ENSRNOG00000007664	ENSRNOG00000009329
				ENSRNOG00000011646	ENSRNOG00000017628			ENSRNOG00000050430		ENSRNOG00000007674	ENSRNOG00000009334
				ENSRNOG00000011648	ENSRNOG00000017659			ENSRNOG00000000167		ENSRNOG00000007675	ENSRNOG00000009336
				ENSRNOG00000011680	ENSRNOG00000017679			ENSRNOG00000000871		ENSRNOG00000007679	ENSRNOG00000009339
				ENSRNOG00000011784	ENSRNOG00000017723			ENSRNOG00000003201		ENSRNOG00000007687	ENSRNOG00000009343
				ENSRNOG00000011788	ENSRNOG00000017725			ENSRNOG00000003533		ENSRNOG00000007707	ENSRNOG00000009388
				ENSRNOG00000011789	ENSRNOG00000017810			ENSRNOG00000003809		ENSRNOG00000007726	ENSRNOG00000009390
				ENSRNOG00000011823	ENSRNOG00000017872			ENSRNOG00000003954		ENSRNOG00000007740	ENSRNOG00000009406
				ENSRNOG00000011824	ENSRNOG00000017876			ENSRNOG00000004222		ENSRNOG00000007743	ENSRNOG00000009421
				ENSRNOG00000011847	ENSRNOG00000017884			ENSRNOG00000004409		ENSRNOG00000007744	ENSRNOG00000009433
				ENSRNOG00000011858	ENSRNOG00000017890			ENSRNOG00000006263		ENSRNOG00000007763	ENSRNOG00000009439
				ENSRNOG00000011882	ENSRNOG00000017895			ENSRNOG00000007879		ENSRNOG00000007797	ENSRNOG00000009462
				ENSRNOG00000011908	ENSRNOG00000017939			ENSRNOG00000009746		ENSRNOG00000007830	ENSRNOG00000009465
				ENSRNOG00000011927	ENSRNOG00000017987			ENSRNOG00000011331		ENSRNOG00000007867	ENSRNOG00000009471
				ENSRNOG00000011967	ENSRNOG00000018019			ENSRNOG00000023005		ENSRNOG00000007882	ENSRNOG00000009503
				ENSRNOG00000011975	ENSRNOG00000018048			ENSRNOG00000030118		ENSRNOG00000007886	ENSRNOG00000009514
				ENSRNOG00000011976	ENSRNOG00000018122			ENSRNOG00000031058		ENSRNOG00000007909	ENSRNOG00000009515
				ENSRNOG00000011980	ENSRNOG00000018129			ENSRNOG00000032803		ENSRNOG00000007943	ENSRNOG00000009521
				ENSRNOG00000011989	ENSRNOG00000018159			ENSRNOG00000032970		ENSRNOG00000007946	ENSRNOG00000009538
				ENSRNOG00000011991	ENSRNOG00000018163			ENSRNOG00000037839		ENSRNOG00000007957	ENSRNOG00000009564
				ENSRNOG00000011992	ENSRNOG00000018176			ENSRNOG00000040005		ENSRNOG00000007966	ENSRNOG00000009565
				ENSRNOG00000012031	ENSRNOG00000018215			ENSRNOG00000043348		ENSRNOG00000007989	ENSRNOG00000009571
				ENSRNOG00000012045	ENSRNOG00000018217			ENSRNOG00000047931		ENSRNOG00000008005	ENSRNOG00000009572
				ENSRNOG00000012067	ENSRNOG00000018251			ENSRNOG00000048706		ENSRNOG00000008015	ENSRNOG00000009576
				ENSRNOG00000012090	ENSRNOG00000018320			ENSRNOG00000048767		ENSRNOG00000008024	ENSRNOG00000009577
				ENSRNOG00000012122	ENSRNOG00000018345			ENSRNOG00000049908		ENSRNOG00000008045	ENSRNOG00000009589
				ENSRNOG00000012135	ENSRNOG00000018353					ENSRNOG00000008048	ENSRNOG00000009620
				ENSRNOG00000012151	ENSRNOG00000018448					ENSRNOG00000008052	ENSRNOG00000009629
				ENSRNOG00000012164	ENSRNOG00000018593					ENSRNOG00000008057	ENSRNOG00000009661
				ENSRNOG00000012172	ENSRNOG00000018606					ENSRNOG00000008058	ENSRNOG00000009664
				ENSRNOG00000012175	ENSRNOG00000018615					ENSRNOG00000008105	ENSRNOG00000009694
				ENSRNOG00000012192	ENSRNOG00000018651					ENSRNOG00000008106	ENSRNOG00000009700
				ENSRNOG00000012199	ENSRNOG00000018680					ENSRNOG00000008107	ENSRNOG00000009711
				ENSRNOG00000012223	ENSRNOG00000018685					ENSRNOG00000008118	ENSRNOG00000009736
				ENSRNOG00000012229	ENSRNOG00000018711					ENSRNOG00000008133	ENSRNOG00000009742
				ENSRNOG00000012249	ENSRNOG00000018766					ENSRNOG00000008134	ENSRNOG00000009749
				ENSRNOG00000012278	ENSRNOG00000018768					ENSRNOG00000008135	ENSRNOG00000009778
				ENSRNOG00000012284	ENSRNOG00000018774					ENSRNOG00000008141	ENSRNOG00000009779
				ENSRNOG00000012294	ENSRNOG00000018782					ENSRNOG00000008145	ENSRNOG00000009785
				ENSRNOG00000012301	ENSRNOG00000018808					ENSRNOG00000008146	ENSRNOG00000009787
				ENSRNOG00000012303	ENSRNOG00000018850					ENSRNOG00000008157	ENSRNOG00000009792
				ENSRNOG00000012311	ENSRNOG00000018851					ENSRNOG00000008177	ENSRNOG00000009797
				ENSRNOG00000012315	ENSRNOG00000018893					ENSRNOG00000008180	ENSRNOG00000009826
				ENSRNOG00000012332	ENSRNOG00000018901					ENSRNOG00000008187	ENSRNOG00000009845
				ENSRNOG00000012337	ENSRNOG00000018910					ENSRNOG00000008190	ENSRNOG00000009848
				ENSRNOG00000012338	ENSRNOG00000018928					ENSRNOG00000008192	ENSRNOG00000009920
				ENSRNOG00000012342	ENSRNOG00000018972					ENSRNOG00000008209	ENSRNOG00000009942
				ENSRNOG00000012356	ENSRNOG00000019047					ENSRNOG00000008217	ENSRNOG00000009945
				ENSRNOG00000012363	ENSRNOG00000019048					ENSRNOG00000008224	ENSRNOG00000009955
				ENSRNOG00000012367	ENSRNOG00000019113					ENSRNOG00000008245	ENSRNOG00000009970
				ENSRNOG00000012414	ENSRNOG00000019118					ENSRNOG00000008246	ENSRNOG00000009971
				ENSRNOG00000012420	ENSRNOG00000019131					ENSRNOG00000008252	ENSRNOG00000009997
				ENSRNOG00000012427	ENSRNOG00000019138					ENSRNOG00000008258	ENSRNOG00000010005
				ENSRNOG00000012470	ENSRNOG00000019180					ENSRNOG00000008259	ENSRNOG00000010031
				ENSRNOG00000012478	ENSRNOG00000019183					ENSRNOG00000008292	ENSRNOG00000010045
				ENSRNOG00000012512	ENSRNOG00000019189					ENSRNOG00000008331	ENSRNOG00000010102
				ENSRNOG00000012521	ENSRNOG00000019277					ENSRNOG00000008336	ENSRNOG00000010124
				ENSRNOG00000012573	ENSRNOG00000019293					ENSRNOG00000008345	ENSRNOG00000010134
				ENSRNOG00000012590	ENSRNOG00000019317					ENSRNOG00000008365	ENSRNOG00000010149
				ENSRNOG00000012608	ENSRNOG00000019321					ENSRNOG00000008369	ENSRNOG00000010150
				ENSRNOG00000012618	ENSRNOG00000019404					ENSRNOG00000008375	ENSRNOG00000010155
				ENSRNOG00000012655	ENSRNOG00000019407					ENSRNOG00000008409	ENSRNOG00000010172
				ENSRNOG00000012658	ENSRNOG00000019422					ENSRNOG00000008415	ENSRNOG00000010174
				ENSRNOG00000012686	ENSRNOG00000019426					ENSRNOG00000008416	ENSRNOG00000010188
				ENSRNOG00000012701	ENSRNOG00000019430					ENSRNOG00000008418	ENSRNOG00000010232
				ENSRNOG00000012708	ENSRNOG00000019433					ENSRNOG00000008423	ENSRNOG00000010238
				ENSRNOG00000012711	ENSRNOG00000019473					ENSRNOG00000008439	ENSRNOG00000010241
				ENSRNOG00000012714	ENSRNOG00000019559					ENSRNOG00000008441	ENSRNOG00000010275
				ENSRNOG00000012728	ENSRNOG00000019565					ENSRNOG00000008444	ENSRNOG00000010280
				ENSRNOG00000012735	ENSRNOG00000019635					ENSRNOG00000008450	ENSRNOG00000010308
				ENSRNOG00000012749	ENSRNOG00000019659					ENSRNOG00000008471	ENSRNOG00000010315
				ENSRNOG00000012756	ENSRNOG00000019682					ENSRNOG00000008478	ENSRNOG00000010316
				ENSRNOG00000012761	ENSRNOG00000019735					ENSRNOG00000008481	ENSRNOG00000010326
				ENSRNOG00000012789	ENSRNOG00000019780					ENSRNOG00000008482	ENSRNOG00000010337
				ENSRNOG00000012792	ENSRNOG00000019851					ENSRNOG00000008487	ENSRNOG00000010347
				ENSRNOG00000012794	ENSRNOG00000019875					ENSRNOG00000008518	ENSRNOG00000010389
				ENSRNOG00000012804	ENSRNOG00000019895					ENSRNOG00000008525	ENSRNOG00000010420
				ENSRNOG00000012807	ENSRNOG00000019920					ENSRNOG00000008529	ENSRNOG00000010423
				ENSRNOG00000012818	ENSRNOG00000019934					ENSRNOG00000008533	ENSRNOG00000010450
				ENSRNOG00000012819	ENSRNOG00000020013					ENSRNOG00000008536	ENSRNOG00000010452
				ENSRNOG00000012821	ENSRNOG00000020066					ENSRNOG00000008539	ENSRNOG00000010497
				ENSRNOG00000012827	ENSRNOG00000020073					ENSRNOG00000008554	ENSRNOG00000010514
				ENSRNOG00000012840	ENSRNOG00000020197					ENSRNOG00000008575	ENSRNOG00000010519
				ENSRNOG00000012850	ENSRNOG00000020296					ENSRNOG00000008586	ENSRNOG00000010589
				ENSRNOG00000012864	ENSRNOG00000020315					ENSRNOG00000008622	ENSRNOG00000010593
				ENSRNOG00000012865	ENSRNOG00000020322					ENSRNOG00000008639	ENSRNOG00000010603
				ENSRNOG00000012874	ENSRNOG00000020330					ENSRNOG00000008658	ENSRNOG00000010608
				ENSRNOG00000012880	ENSRNOG00000020337					ENSRNOG00000008668	ENSRNOG00000010610
				ENSRNOG00000012896	ENSRNOG00000020391					ENSRNOG00000008671	ENSRNOG00000010645
				ENSRNOG00000012946	ENSRNOG00000020448					ENSRNOG00000008721	ENSRNOG00000010650
				ENSRNOG00000012964	ENSRNOG00000020474					ENSRNOG00000008741	ENSRNOG00000010663
				ENSRNOG00000012965	ENSRNOG00000020480					ENSRNOG00000008754	ENSRNOG00000010688
				ENSRNOG00000012972	ENSRNOG00000020481					ENSRNOG00000008759	ENSRNOG00000010695
				ENSRNOG00000013036	ENSRNOG00000020519					ENSRNOG00000008761	ENSRNOG00000010697
				ENSRNOG00000013053	ENSRNOG00000020542					ENSRNOG00000008765	ENSRNOG00000010698
				ENSRNOG00000013072	ENSRNOG00000020598					ENSRNOG00000008790	ENSRNOG00000010716
				ENSRNOG00000013085	ENSRNOG00000020633					ENSRNOG00000008816	ENSRNOG00000010721
				ENSRNOG00000013089	ENSRNOG00000020650					ENSRNOG00000008837	ENSRNOG00000010728
				ENSRNOG00000013110	ENSRNOG00000020674					ENSRNOG00000008838	ENSRNOG00000010736
				ENSRNOG00000013140	ENSRNOG00000020714					ENSRNOG00000008859	ENSRNOG00000010743
				ENSRNOG00000013147	ENSRNOG00000020719					ENSRNOG00000008861	ENSRNOG00000010807
				ENSRNOG00000013160	ENSRNOG00000020723					ENSRNOG00000008870	ENSRNOG00000010887
				ENSRNOG00000013209	ENSRNOG00000020762					ENSRNOG00000008880	ENSRNOG00000010891
				ENSRNOG00000013215	ENSRNOG00000020776					ENSRNOG00000008885	ENSRNOG00000010896
				ENSRNOG00000013220	ENSRNOG00000020782					ENSRNOG00000008902	ENSRNOG00000010917
				ENSRNOG00000013221	ENSRNOG00000020829					ENSRNOG00000008904	ENSRNOG00000010934
				ENSRNOG00000013223	ENSRNOG00000020879					ENSRNOG00000008907	ENSRNOG00000010940
				ENSRNOG00000013231	ENSRNOG00000020894					ENSRNOG00000008919	ENSRNOG00000011000
				ENSRNOG00000013232	ENSRNOG00000020955					ENSRNOG00000008926	ENSRNOG00000011019
				ENSRNOG00000013282	ENSRNOG00000020998					ENSRNOG00000008936	ENSRNOG00000011022
				ENSRNOG00000013296	ENSRNOG00000021035					ENSRNOG00000008941	ENSRNOG00000011044
				ENSRNOG00000013309	ENSRNOG00000021082					ENSRNOG00000008943	ENSRNOG00000011057
				ENSRNOG00000013314	ENSRNOG00000021084					ENSRNOG00000008966	ENSRNOG00000011063
				ENSRNOG00000013320	ENSRNOG00000021110					ENSRNOG00000008970	ENSRNOG00000011068
				ENSRNOG00000013322	ENSRNOG00000021147					ENSRNOG00000008990	ENSRNOG00000011093
				ENSRNOG00000013328	ENSRNOG00000021155					ENSRNOG00000009019	ENSRNOG00000011094
				ENSRNOG00000013387	ENSRNOG00000021170					ENSRNOG00000009037	ENSRNOG00000011104
				ENSRNOG00000013388	ENSRNOG00000021242					ENSRNOG00000009043	ENSRNOG00000011107
				ENSRNOG00000013389	ENSRNOG00000021256					ENSRNOG00000009054	ENSRNOG00000011111
				ENSRNOG00000013397	ENSRNOG00000021262					ENSRNOG00000009068	ENSRNOG00000011112
				ENSRNOG00000013407	ENSRNOG00000021314					ENSRNOG00000009074	ENSRNOG00000011123
				ENSRNOG00000013431	ENSRNOG00000021395					ENSRNOG00000009094	ENSRNOG00000011134
				ENSRNOG00000013436	ENSRNOG00000021555					ENSRNOG00000009099	ENSRNOG00000011150
				ENSRNOG00000013446	ENSRNOG00000021663					ENSRNOG00000009104	ENSRNOG00000011163
				ENSRNOG00000013460	ENSRNOG00000021793					ENSRNOG00000009113	ENSRNOG00000011164
				ENSRNOG00000013474	ENSRNOG00000021796					ENSRNOG00000009131	ENSRNOG00000011172
				ENSRNOG00000013515	ENSRNOG00000021891					ENSRNOG00000009135	ENSRNOG00000011181
				ENSRNOG00000013578	ENSRNOG00000021938					ENSRNOG00000009137	ENSRNOG00000011211
				ENSRNOG00000013583	ENSRNOG00000021984					ENSRNOG00000009151	ENSRNOG00000011241
				ENSRNOG00000013588	ENSRNOG00000021990					ENSRNOG00000009186	ENSRNOG00000011245
				ENSRNOG00000013623	ENSRNOG00000022107					ENSRNOG00000009198	ENSRNOG00000011260
				ENSRNOG00000013650	ENSRNOG00000022144					ENSRNOG00000009211	ENSRNOG00000011263
				ENSRNOG00000013661	ENSRNOG00000022237					ENSRNOG00000009222	ENSRNOG00000011265
				ENSRNOG00000013668	ENSRNOG00000022297					ENSRNOG00000009260	ENSRNOG00000011287
				ENSRNOG00000013687	ENSRNOG00000022356					ENSRNOG00000009264	ENSRNOG00000011319
				ENSRNOG00000013707	ENSRNOG00000022372					ENSRNOG00000009276	ENSRNOG00000011343
				ENSRNOG00000013713	ENSRNOG00000022515					ENSRNOG00000009288	ENSRNOG00000011357
				ENSRNOG00000013734	ENSRNOG00000022576					ENSRNOG00000009296	ENSRNOG00000011361
				ENSRNOG00000013746	ENSRNOG00000022609					ENSRNOG00000009298	ENSRNOG00000011376
				ENSRNOG00000013747	ENSRNOG00000022619					ENSRNOG00000009311	ENSRNOG00000011381
				ENSRNOG00000013773	ENSRNOG00000022736					ENSRNOG00000009322	ENSRNOG00000011386
				ENSRNOG00000013807	ENSRNOG00000022772					ENSRNOG00000009323	ENSRNOG00000011404
				ENSRNOG00000013813	ENSRNOG00000022839					ENSRNOG00000009331	ENSRNOG00000011413
				ENSRNOG00000013825	ENSRNOG00000022910					ENSRNOG00000009338	ENSRNOG00000011419
				ENSRNOG00000013850	ENSRNOG00000023130					ENSRNOG00000009342	ENSRNOG00000011423
				ENSRNOG00000013866	ENSRNOG00000023337					ENSRNOG00000009347	ENSRNOG00000011424
				ENSRNOG00000013912	ENSRNOG00000023383					ENSRNOG00000009348	ENSRNOG00000011425
				ENSRNOG00000013914	ENSRNOG00000023389					ENSRNOG00000009370	ENSRNOG00000011427
				ENSRNOG00000013920	ENSRNOG00000023446					ENSRNOG00000009373	ENSRNOG00000011429
				ENSRNOG00000013927	ENSRNOG00000023497					ENSRNOG00000009389	ENSRNOG00000011453
				ENSRNOG00000013928	ENSRNOG00000023533					ENSRNOG00000009401	ENSRNOG00000011457
				ENSRNOG00000013934	ENSRNOG00000023561					ENSRNOG00000009409	ENSRNOG00000011460
				ENSRNOG00000013944	ENSRNOG00000023591					ENSRNOG00000009425	ENSRNOG00000011471
				ENSRNOG00000013953	ENSRNOG00000023628					ENSRNOG00000009434	ENSRNOG00000011497
				ENSRNOG00000013967	ENSRNOG00000023647					ENSRNOG00000009436	ENSRNOG00000011507
				ENSRNOG00000013969	ENSRNOG00000023803					ENSRNOG00000009459	ENSRNOG00000011575
				ENSRNOG00000013981	ENSRNOG00000023814					ENSRNOG00000009477	ENSRNOG00000011578
				ENSRNOG00000013991	ENSRNOG00000023969					ENSRNOG00000009478	ENSRNOG00000011587
				ENSRNOG00000014007	ENSRNOG00000024043					ENSRNOG00000009480	ENSRNOG00000011647
				ENSRNOG00000014076	ENSRNOG00000024120					ENSRNOG00000009481	ENSRNOG00000011652
				ENSRNOG00000014089	ENSRNOG00000024186					ENSRNOG00000009531	ENSRNOG00000011659
				ENSRNOG00000014179	ENSRNOG00000024237					ENSRNOG00000009539	ENSRNOG00000011696
				ENSRNOG00000014182	ENSRNOG00000024310					ENSRNOG00000009540	ENSRNOG00000011723
				ENSRNOG00000014187	ENSRNOG00000024363					ENSRNOG00000009570	ENSRNOG00000011754
				ENSRNOG00000014202	ENSRNOG00000024492					ENSRNOG00000009588	ENSRNOG00000011758
				ENSRNOG00000014237	ENSRNOG00000024499					ENSRNOG00000009594	ENSRNOG00000011794
				ENSRNOG00000014248	ENSRNOG00000024543					ENSRNOG00000009643	ENSRNOG00000011808
				ENSRNOG00000014264	ENSRNOG00000024650					ENSRNOG00000009653	ENSRNOG00000011815
				ENSRNOG00000014265	ENSRNOG00000024657					ENSRNOG00000009656	ENSRNOG00000011825
				ENSRNOG00000014268	ENSRNOG00000024689					ENSRNOG00000009681	ENSRNOG00000011849
				ENSRNOG00000014276	ENSRNOG00000024706					ENSRNOG00000009683	ENSRNOG00000011893
				ENSRNOG00000014285	ENSRNOG00000024733					ENSRNOG00000009730	ENSRNOG00000011902
				ENSRNOG00000014290	ENSRNOG00000024799					ENSRNOG00000009733	ENSRNOG00000011907
				ENSRNOG00000014293	ENSRNOG00000024837					ENSRNOG00000009734	ENSRNOG00000011925
				ENSRNOG00000014294	ENSRNOG00000024967					ENSRNOG00000009741	ENSRNOG00000011929
				ENSRNOG00000014296	ENSRNOG00000025065					ENSRNOG00000009754	ENSRNOG00000011931
				ENSRNOG00000014313	ENSRNOG00000025076					ENSRNOG00000009759	ENSRNOG00000011947
				ENSRNOG00000014322	ENSRNOG00000025079					ENSRNOG00000009760	ENSRNOG00000011949
				ENSRNOG00000014343	ENSRNOG00000025115					ENSRNOG00000009768	ENSRNOG00000011969
				ENSRNOG00000014348	ENSRNOG00000025155					ENSRNOG00000009773	ENSRNOG00000011970
				ENSRNOG00000014366	ENSRNOG00000025166					ENSRNOG00000009783	ENSRNOG00000011977
				ENSRNOG00000014395	ENSRNOG00000025209					ENSRNOG00000009802	ENSRNOG00000011984
				ENSRNOG00000014452	ENSRNOG00000025298					ENSRNOG00000009815	ENSRNOG00000011994
				ENSRNOG00000014461	ENSRNOG00000025344					ENSRNOG00000009822	ENSRNOG00000012022
				ENSRNOG00000014477	ENSRNOG00000025383					ENSRNOG00000009832	ENSRNOG00000012027
				ENSRNOG00000014480	ENSRNOG00000025388					ENSRNOG00000009850	ENSRNOG00000012037
				ENSRNOG00000014486	ENSRNOG00000025454					ENSRNOG00000009862	ENSRNOG00000012058
				ENSRNOG00000014522	ENSRNOG00000025476					ENSRNOG00000009870	ENSRNOG00000012068
				ENSRNOG00000014550	ENSRNOG00000025641					ENSRNOG00000009882	ENSRNOG00000012091
				ENSRNOG00000014587	ENSRNOG00000025689					ENSRNOG00000009887	ENSRNOG00000012100
				ENSRNOG00000014597	ENSRNOG00000025767					ENSRNOG00000009907	ENSRNOG00000012105
				ENSRNOG00000014644	ENSRNOG00000026051					ENSRNOG00000009912	ENSRNOG00000012106
				ENSRNOG00000014650	ENSRNOG00000026053					ENSRNOG00000009917	ENSRNOG00000012110
				ENSRNOG00000014661	ENSRNOG00000026119					ENSRNOG00000009919	ENSRNOG00000012138
				ENSRNOG00000014684	ENSRNOG00000026455					ENSRNOG00000009946	ENSRNOG00000012140
				ENSRNOG00000014686	ENSRNOG00000026497					ENSRNOG00000009947	ENSRNOG00000012149
				ENSRNOG00000014705	ENSRNOG00000026610					ENSRNOG00000009951	ENSRNOG00000012165
				ENSRNOG00000014739	ENSRNOG00000026646					ENSRNOG00000009956	ENSRNOG00000012176
				ENSRNOG00000014740	ENSRNOG00000026902					ENSRNOG00000009972	ENSRNOG00000012178
				ENSRNOG00000014741	ENSRNOG00000026914					ENSRNOG00000009980	ENSRNOG00000012179
				ENSRNOG00000014744	ENSRNOG00000026936					ENSRNOG00000009995	ENSRNOG00000012185
				ENSRNOG00000014751	ENSRNOG00000026958					ENSRNOG00000010037	ENSRNOG00000012209
				ENSRNOG00000014753	ENSRNOG00000027049					ENSRNOG00000010042	ENSRNOG00000012236
				ENSRNOG00000014757	ENSRNOG00000027149					ENSRNOG00000010063	ENSRNOG00000012294
				ENSRNOG00000014761	ENSRNOG00000027213					ENSRNOG00000010065	ENSRNOG00000012297
				ENSRNOG00000014768	ENSRNOG00000027230					ENSRNOG00000010085	ENSRNOG00000012303
				ENSRNOG00000014793	ENSRNOG00000027234					ENSRNOG00000010105	ENSRNOG00000012314
				ENSRNOG00000014819	ENSRNOG00000027468					ENSRNOG00000010121	ENSRNOG00000012318
				ENSRNOG00000014826	ENSRNOG00000027593					ENSRNOG00000010146	ENSRNOG00000012322
				ENSRNOG00000014862	ENSRNOG00000027693					ENSRNOG00000010165	ENSRNOG00000012325
				ENSRNOG00000014866	ENSRNOG00000027730					ENSRNOG00000010181	ENSRNOG00000012354
				ENSRNOG00000014867	ENSRNOG00000027742					ENSRNOG00000010183	ENSRNOG00000012369
				ENSRNOG00000014871	ENSRNOG00000028041					ENSRNOG00000010199	ENSRNOG00000012383
				ENSRNOG00000014874	ENSRNOG00000028411					ENSRNOG00000010203	ENSRNOG00000012404
				ENSRNOG00000014891	ENSRNOG00000028451					ENSRNOG00000010208	ENSRNOG00000012414
				ENSRNOG00000014896	ENSRNOG00000028460					ENSRNOG00000010210	ENSRNOG00000012415
				ENSRNOG00000014909	ENSRNOG00000028549					ENSRNOG00000010223	ENSRNOG00000012447
				ENSRNOG00000014937	ENSRNOG00000028622					ENSRNOG00000010237	ENSRNOG00000012457
				ENSRNOG00000014938	ENSRNOG00000028747					ENSRNOG00000010248	ENSRNOG00000012464
				ENSRNOG00000014948	ENSRNOG00000028856					ENSRNOG00000010259	ENSRNOG00000012471
				ENSRNOG00000014969	ENSRNOG00000028883					ENSRNOG00000010262	ENSRNOG00000012472
				ENSRNOG00000014970	ENSRNOG00000028884					ENSRNOG00000010263	ENSRNOG00000012480
				ENSRNOG00000014975	ENSRNOG00000028955					ENSRNOG00000010266	ENSRNOG00000012481
				ENSRNOG00000015011	ENSRNOG00000029070					ENSRNOG00000010272	ENSRNOG00000012494
				ENSRNOG00000015068	ENSRNOG00000029152					ENSRNOG00000010278	ENSRNOG00000012516
				ENSRNOG00000015071	ENSRNOG00000029165					ENSRNOG00000010282	ENSRNOG00000012531
				ENSRNOG00000015080	ENSRNOG00000029185					ENSRNOG00000010283	ENSRNOG00000012550
				ENSRNOG00000015084	ENSRNOG00000029339					ENSRNOG00000010284	ENSRNOG00000012556
				ENSRNOG00000015085	ENSRNOG00000029366					ENSRNOG00000010296	ENSRNOG00000012584
				ENSRNOG00000015101	ENSRNOG00000029389					ENSRNOG00000010301	ENSRNOG00000012622
				ENSRNOG00000015107	ENSRNOG00000029401					ENSRNOG00000010319	ENSRNOG00000012645
				ENSRNOG00000015121	ENSRNOG00000029637					ENSRNOG00000010325	ENSRNOG00000012648
				ENSRNOG00000015133	ENSRNOG00000029642					ENSRNOG00000010345	ENSRNOG00000012651
				ENSRNOG00000015139	ENSRNOG00000029707					ENSRNOG00000010362	ENSRNOG00000012658
				ENSRNOG00000015149	ENSRNOG00000029735					ENSRNOG00000010378	ENSRNOG00000012660
				ENSRNOG00000015156	ENSRNOG00000029784					ENSRNOG00000010381	ENSRNOG00000012663
				ENSRNOG00000015187	ENSRNOG00000029792					ENSRNOG00000010392	ENSRNOG00000012674
				ENSRNOG00000015196	ENSRNOG00000029886					ENSRNOG00000010430	ENSRNOG00000012678
				ENSRNOG00000015253	ENSRNOG00000029912					ENSRNOG00000010437	ENSRNOG00000012679
				ENSRNOG00000015269	ENSRNOG00000029939					ENSRNOG00000010457	ENSRNOG00000012683
				ENSRNOG00000015288	ENSRNOG00000029956					ENSRNOG00000010466	ENSRNOG00000012701
				ENSRNOG00000015346	ENSRNOG00000029957					ENSRNOG00000010487	ENSRNOG00000012711
				ENSRNOG00000015347	ENSRNOG00000029971					ENSRNOG00000010489	ENSRNOG00000012734
				ENSRNOG00000015349	ENSRNOG00000030019					ENSRNOG00000010507	ENSRNOG00000012744
				ENSRNOG00000015354	ENSRNOG00000030091					ENSRNOG00000010510	ENSRNOG00000012748
				ENSRNOG00000015383	ENSRNOG00000030111					ENSRNOG00000010513	ENSRNOG00000012749
				ENSRNOG00000015386	ENSRNOG00000030170					ENSRNOG00000010516	ENSRNOG00000012751
				ENSRNOG00000015393	ENSRNOG00000030210					ENSRNOG00000010517	ENSRNOG00000012777
				ENSRNOG00000015421	ENSRNOG00000030228					ENSRNOG00000010524	ENSRNOG00000012794
				ENSRNOG00000015440	ENSRNOG00000030312					ENSRNOG00000010526	ENSRNOG00000012795
				ENSRNOG00000015456	ENSRNOG00000030319					ENSRNOG00000010527	ENSRNOG00000012804
				ENSRNOG00000015473	ENSRNOG00000030351					ENSRNOG00000010529	ENSRNOG00000012807
				ENSRNOG00000015488	ENSRNOG00000030367					ENSRNOG00000010544	ENSRNOG00000012810
				ENSRNOG00000015517	ENSRNOG00000030391					ENSRNOG00000010549	ENSRNOG00000012811
				ENSRNOG00000015518	ENSRNOG00000030418					ENSRNOG00000010574	ENSRNOG00000012816
				ENSRNOG00000015546	ENSRNOG00000030443					ENSRNOG00000010575	ENSRNOG00000012817
				ENSRNOG00000015554	ENSRNOG00000030447					ENSRNOG00000010591	ENSRNOG00000012841
				ENSRNOG00000015568	ENSRNOG00000030449					ENSRNOG00000010592	ENSRNOG00000012878
				ENSRNOG00000015581	ENSRNOG00000030462					ENSRNOG00000010597	ENSRNOG00000012885
				ENSRNOG00000015590	ENSRNOG00000030628					ENSRNOG00000010602	ENSRNOG00000012906
				ENSRNOG00000015609	ENSRNOG00000030763					ENSRNOG00000010609	ENSRNOG00000012911
				ENSRNOG00000015614	ENSRNOG00000030862					ENSRNOG00000010626	ENSRNOG00000012918
				ENSRNOG00000015634	ENSRNOG00000030956					ENSRNOG00000010635	ENSRNOG00000012932
				ENSRNOG00000015636	ENSRNOG00000031022					ENSRNOG00000010642	ENSRNOG00000012962
				ENSRNOG00000015658	ENSRNOG00000031032					ENSRNOG00000010643	ENSRNOG00000012987
				ENSRNOG00000015667	ENSRNOG00000031033					ENSRNOG00000010646	ENSRNOG00000013017
				ENSRNOG00000015683	ENSRNOG00000031053					ENSRNOG00000010653	ENSRNOG00000013053
				ENSRNOG00000015695	ENSRNOG00000031127					ENSRNOG00000010665	ENSRNOG00000013121
				ENSRNOG00000015701	ENSRNOG00000031211					ENSRNOG00000010680	ENSRNOG00000013133
				ENSRNOG00000015741	ENSRNOG00000031230					ENSRNOG00000010768	ENSRNOG00000013222
				ENSRNOG00000015768	ENSRNOG00000031273					ENSRNOG00000010780	ENSRNOG00000013229
				ENSRNOG00000015781	ENSRNOG00000031367					ENSRNOG00000010784	ENSRNOG00000013237
				ENSRNOG00000015783	ENSRNOG00000031368					ENSRNOG00000010789	ENSRNOG00000013241
				ENSRNOG00000015807	ENSRNOG00000031424					ENSRNOG00000010790	ENSRNOG00000013251
				ENSRNOG00000015813	ENSRNOG00000031599					ENSRNOG00000010794	ENSRNOG00000013269
				ENSRNOG00000015822	ENSRNOG00000031656					ENSRNOG00000010798	ENSRNOG00000013293
				ENSRNOG00000015835	ENSRNOG00000031665					ENSRNOG00000010799	ENSRNOG00000013296
				ENSRNOG00000015851	ENSRNOG00000031685					ENSRNOG00000010813	ENSRNOG00000013306
				ENSRNOG00000015867	ENSRNOG00000031730					ENSRNOG00000010817	ENSRNOG00000013330
				ENSRNOG00000015972	ENSRNOG00000031766					ENSRNOG00000010824	ENSRNOG00000013331
				ENSRNOG00000015977	ENSRNOG00000031769					ENSRNOG00000010830	ENSRNOG00000013353
				ENSRNOG00000015986	ENSRNOG00000031801					ENSRNOG00000010832	ENSRNOG00000013358
				ENSRNOG00000016011	ENSRNOG00000031802					ENSRNOG00000010833	ENSRNOG00000013370
				ENSRNOG00000016047	ENSRNOG00000031939					ENSRNOG00000010866	ENSRNOG00000013379
				ENSRNOG00000016069	ENSRNOG00000031979					ENSRNOG00000010875	ENSRNOG00000013388
				ENSRNOG00000016071	ENSRNOG00000032002					ENSRNOG00000010888	ENSRNOG00000013391
				ENSRNOG00000016099	ENSRNOG00000032150					ENSRNOG00000010897	ENSRNOG00000013408
				ENSRNOG00000016148	ENSRNOG00000032204					ENSRNOG00000010898	ENSRNOG00000013415
				ENSRNOG00000016165	ENSRNOG00000032246					ENSRNOG00000010899	ENSRNOG00000013443
				ENSRNOG00000016182	ENSRNOG00000032297					ENSRNOG00000010911	ENSRNOG00000013447
				ENSRNOG00000016189	ENSRNOG00000032307					ENSRNOG00000010918	ENSRNOG00000013464
				ENSRNOG00000016208	ENSRNOG00000032398					ENSRNOG00000010932	ENSRNOG00000013516
				ENSRNOG00000016220	ENSRNOG00000032519					ENSRNOG00000010935	ENSRNOG00000013520
				ENSRNOG00000016225	ENSRNOG00000032585					ENSRNOG00000010942	ENSRNOG00000013521
				ENSRNOG00000016229	ENSRNOG00000032605					ENSRNOG00000010957	ENSRNOG00000013541
				ENSRNOG00000016247	ENSRNOG00000032618					ENSRNOG00000010963	ENSRNOG00000013573
				ENSRNOG00000016256	ENSRNOG00000032626					ENSRNOG00000010966	ENSRNOG00000013579
				ENSRNOG00000016257	ENSRNOG00000032739					ENSRNOG00000010971	ENSRNOG00000013585
				ENSRNOG00000016258	ENSRNOG00000032776					ENSRNOG00000010974	ENSRNOG00000013587
				ENSRNOG00000016267	ENSRNOG00000032840					ENSRNOG00000010986	ENSRNOG00000013589
				ENSRNOG00000016274	ENSRNOG00000032878					ENSRNOG00000010994	ENSRNOG00000013605
				ENSRNOG00000016275	ENSRNOG00000032922					ENSRNOG00000011007	ENSRNOG00000013618
				ENSRNOG00000016283	ENSRNOG00000033010					ENSRNOG00000011016	ENSRNOG00000013673
				ENSRNOG00000016303	ENSRNOG00000033088					ENSRNOG00000011023	ENSRNOG00000013727
				ENSRNOG00000016306	ENSRNOG00000033090					ENSRNOG00000011032	ENSRNOG00000013738
				ENSRNOG00000016334	ENSRNOG00000033133					ENSRNOG00000011039	ENSRNOG00000013764
				ENSRNOG00000016342	ENSRNOG00000033134					ENSRNOG00000011042	ENSRNOG00000013766
				ENSRNOG00000016346	ENSRNOG00000033196					ENSRNOG00000011054	ENSRNOG00000013808
				ENSRNOG00000016381	ENSRNOG00000033341					ENSRNOG00000011071	ENSRNOG00000013816
				ENSRNOG00000016402	ENSRNOG00000033473					ENSRNOG00000011073	ENSRNOG00000013818
				ENSRNOG00000016408	ENSRNOG00000033517					ENSRNOG00000011076	ENSRNOG00000013820
				ENSRNOG00000016422	ENSRNOG00000033529					ENSRNOG00000011101	ENSRNOG00000013825
				ENSRNOG00000016429	ENSRNOG00000033579					ENSRNOG00000011105	ENSRNOG00000013884
				ENSRNOG00000016472	ENSRNOG00000033615					ENSRNOG00000011133	ENSRNOG00000013892
				ENSRNOG00000016477	ENSRNOG00000033654					ENSRNOG00000011141	ENSRNOG00000013907
				ENSRNOG00000016512	ENSRNOG00000033703					ENSRNOG00000011146	ENSRNOG00000013917
				ENSRNOG00000016553	ENSRNOG00000033883					ENSRNOG00000011153	ENSRNOG00000013928
				ENSRNOG00000016565	ENSRNOG00000033906					ENSRNOG00000011156	ENSRNOG00000013934
				ENSRNOG00000016618	ENSRNOG00000033970					ENSRNOG00000011160	ENSRNOG00000013968
				ENSRNOG00000016635	ENSRNOG00000034075					ENSRNOG00000011170	ENSRNOG00000013974
				ENSRNOG00000016636	ENSRNOG00000034087					ENSRNOG00000011174	ENSRNOG00000013975
				ENSRNOG00000016679	ENSRNOG00000034298					ENSRNOG00000011200	ENSRNOG00000013982
				ENSRNOG00000016680	ENSRNOG00000036691					ENSRNOG00000011205	ENSRNOG00000014003
				ENSRNOG00000016687	ENSRNOG00000036735					ENSRNOG00000011208	ENSRNOG00000014006
				ENSRNOG00000016706	ENSRNOG00000036742					ENSRNOG00000011226	ENSRNOG00000014046
				ENSRNOG00000016716	ENSRNOG00000037206					ENSRNOG00000011236	ENSRNOG00000014055
				ENSRNOG00000016744	ENSRNOG00000037241					ENSRNOG00000011237	ENSRNOG00000014059
				ENSRNOG00000016748	ENSRNOG00000037435					ENSRNOG00000011238	ENSRNOG00000014066
				ENSRNOG00000016769	ENSRNOG00000037567					ENSRNOG00000011250	ENSRNOG00000014075
				ENSRNOG00000016773	ENSRNOG00000037661					ENSRNOG00000011268	ENSRNOG00000014079
				ENSRNOG00000016793	ENSRNOG00000037687					ENSRNOG00000011284	ENSRNOG00000014090
				ENSRNOG00000016794	ENSRNOG00000038068					ENSRNOG00000011300	ENSRNOG00000014104
				ENSRNOG00000016804	ENSRNOG00000038478					ENSRNOG00000011304	ENSRNOG00000014139
				ENSRNOG00000016838	ENSRNOG00000038489					ENSRNOG00000011305	ENSRNOG00000014146
				ENSRNOG00000016842	ENSRNOG00000038752					ENSRNOG00000011310	ENSRNOG00000014166
				ENSRNOG00000016854	ENSRNOG00000038794					ENSRNOG00000011316	ENSRNOG00000014178
				ENSRNOG00000016870	ENSRNOG00000038933					ENSRNOG00000011321	ENSRNOG00000014190
				ENSRNOG00000016877	ENSRNOG00000038999					ENSRNOG00000011329	ENSRNOG00000014214
				ENSRNOG00000016892	ENSRNOG00000039048					ENSRNOG00000011331	ENSRNOG00000014218
				ENSRNOG00000016910	ENSRNOG00000039091					ENSRNOG00000011334	ENSRNOG00000014224
				ENSRNOG00000016913	ENSRNOG00000039278					ENSRNOG00000011346	ENSRNOG00000014226
				ENSRNOG00000016917	ENSRNOG00000039476					ENSRNOG00000011365	ENSRNOG00000014233
				ENSRNOG00000016970	ENSRNOG00000039567					ENSRNOG00000011394	ENSRNOG00000014251
				ENSRNOG00000016975	ENSRNOG00000039698					ENSRNOG00000011406	ENSRNOG00000014256
				ENSRNOG00000016978	ENSRNOG00000039740					ENSRNOG00000011420	ENSRNOG00000014259
				ENSRNOG00000016983	ENSRNOG00000039871					ENSRNOG00000011421	ENSRNOG00000014274
				ENSRNOG00000016998	ENSRNOG00000039980					ENSRNOG00000011439	ENSRNOG00000014276
				ENSRNOG00000017033	ENSRNOG00000040052					ENSRNOG00000011452	ENSRNOG00000014277
				ENSRNOG00000017057	ENSRNOG00000040303					ENSRNOG00000011459	ENSRNOG00000014313
				ENSRNOG00000017067	ENSRNOG00000042037					ENSRNOG00000011483	ENSRNOG00000014322
				ENSRNOG00000017108	ENSRNOG00000042071					ENSRNOG00000011484	ENSRNOG00000014354
				ENSRNOG00000017122	ENSRNOG00000042149					ENSRNOG00000011504	ENSRNOG00000014361
				ENSRNOG00000017125	ENSRNOG00000042160					ENSRNOG00000011512	ENSRNOG00000014362
				ENSRNOG00000017154	ENSRNOG00000042211					ENSRNOG00000011517	ENSRNOG00000014365
				ENSRNOG00000017174	ENSRNOG00000042233					ENSRNOG00000011518	ENSRNOG00000014380
				ENSRNOG00000017175	ENSRNOG00000042289					ENSRNOG00000011550	ENSRNOG00000014398
				ENSRNOG00000017178	ENSRNOG00000042458					ENSRNOG00000011557	ENSRNOG00000014424
				ENSRNOG00000017181	ENSRNOG00000042602					ENSRNOG00000011563	ENSRNOG00000014443
				ENSRNOG00000017189	ENSRNOG00000042607					ENSRNOG00000011568	ENSRNOG00000014465
				ENSRNOG00000017198	ENSRNOG00000042667					ENSRNOG00000011599	ENSRNOG00000014481
				ENSRNOG00000017311	ENSRNOG00000042689					ENSRNOG00000011611	ENSRNOG00000014496
				ENSRNOG00000017346	ENSRNOG00000042702					ENSRNOG00000011612	ENSRNOG00000014501
				ENSRNOG00000017382	ENSRNOG00000042851					ENSRNOG00000011614	ENSRNOG00000014505
				ENSRNOG00000017399	ENSRNOG00000042860					ENSRNOG00000011619	ENSRNOG00000014513
				ENSRNOG00000017401	ENSRNOG00000042978					ENSRNOG00000011631	ENSRNOG00000014515
				ENSRNOG00000017442	ENSRNOG00000043037					ENSRNOG00000011633	ENSRNOG00000014518
				ENSRNOG00000017473	ENSRNOG00000043099					ENSRNOG00000011646	ENSRNOG00000014532
				ENSRNOG00000017478	ENSRNOG00000043341					ENSRNOG00000011668	ENSRNOG00000014541
				ENSRNOG00000017484	ENSRNOG00000043350					ENSRNOG00000011680	ENSRNOG00000014549
				ENSRNOG00000017500	ENSRNOG00000043377					ENSRNOG00000011688	ENSRNOG00000014568
				ENSRNOG00000017503	ENSRNOG00000043391					ENSRNOG00000011705	ENSRNOG00000014573
				ENSRNOG00000017505	ENSRNOG00000043394					ENSRNOG00000011718	ENSRNOG00000014578
				ENSRNOG00000017508	ENSRNOG00000043412					ENSRNOG00000011729	ENSRNOG00000014587
				ENSRNOG00000017523	ENSRNOG00000043439					ENSRNOG00000011739	ENSRNOG00000014603
				ENSRNOG00000017542	ENSRNOG00000045538					ENSRNOG00000011784	ENSRNOG00000014605
				ENSRNOG00000017560	ENSRNOG00000045541					ENSRNOG00000011789	ENSRNOG00000014617
				ENSRNOG00000017646	ENSRNOG00000045626					ENSRNOG00000011800	ENSRNOG00000014618
				ENSRNOG00000017701	ENSRNOG00000045873					ENSRNOG00000011820	ENSRNOG00000014633
				ENSRNOG00000017703	ENSRNOG00000045892					ENSRNOG00000011821	ENSRNOG00000014650
				ENSRNOG00000017716	ENSRNOG00000045989					ENSRNOG00000011830	ENSRNOG00000014652
				ENSRNOG00000017748	ENSRNOG00000046053					ENSRNOG00000011856	ENSRNOG00000014661
				ENSRNOG00000017766	ENSRNOG00000046170					ENSRNOG00000011859	ENSRNOG00000014685
				ENSRNOG00000017787	ENSRNOG00000046231					ENSRNOG00000011864	ENSRNOG00000014690
				ENSRNOG00000017788	ENSRNOG00000046293					ENSRNOG00000011877	ENSRNOG00000014714
				ENSRNOG00000017819	ENSRNOG00000046333					ENSRNOG00000011882	ENSRNOG00000014718
				ENSRNOG00000017821	ENSRNOG00000046390					ENSRNOG00000011891	ENSRNOG00000014721
				ENSRNOG00000017833	ENSRNOG00000046420					ENSRNOG00000011892	ENSRNOG00000014727
				ENSRNOG00000017869	ENSRNOG00000046585					ENSRNOG00000011895	ENSRNOG00000014739
				ENSRNOG00000017871	ENSRNOG00000046629					ENSRNOG00000011899	ENSRNOG00000014745
				ENSRNOG00000017878	ENSRNOG00000046644					ENSRNOG00000011901	ENSRNOG00000014750
				ENSRNOG00000017893	ENSRNOG00000046667					ENSRNOG00000011909	ENSRNOG00000014761
				ENSRNOG00000017916	ENSRNOG00000046744					ENSRNOG00000011912	ENSRNOG00000014766
				ENSRNOG00000017917	ENSRNOG00000046848					ENSRNOG00000011917	ENSRNOG00000014779
				ENSRNOG00000017918	ENSRNOG00000046857					ENSRNOG00000011927	ENSRNOG00000014787
				ENSRNOG00000017959	ENSRNOG00000046878					ENSRNOG00000011928	ENSRNOG00000014816
				ENSRNOG00000018013	ENSRNOG00000046889					ENSRNOG00000011930	ENSRNOG00000014840
				ENSRNOG00000018018	ENSRNOG00000046924					ENSRNOG00000011937	ENSRNOG00000014846
				ENSRNOG00000018054	ENSRNOG00000046947					ENSRNOG00000011940	ENSRNOG00000014851
				ENSRNOG00000018069	ENSRNOG00000046958					ENSRNOG00000011944	ENSRNOG00000014859
				ENSRNOG00000018070	ENSRNOG00000047003					ENSRNOG00000011967	ENSRNOG00000014940
				ENSRNOG00000018094	ENSRNOG00000047014					ENSRNOG00000011968	ENSRNOG00000014963
				ENSRNOG00000018101	ENSRNOG00000047098					ENSRNOG00000011975	ENSRNOG00000014973
				ENSRNOG00000018126	ENSRNOG00000047106					ENSRNOG00000011989	ENSRNOG00000015003
				ENSRNOG00000018131	ENSRNOG00000047138					ENSRNOG00000011990	ENSRNOG00000015011
				ENSRNOG00000018160	ENSRNOG00000047143					ENSRNOG00000012001	ENSRNOG00000015020
				ENSRNOG00000018191	ENSRNOG00000047185					ENSRNOG00000012007	ENSRNOG00000015027
				ENSRNOG00000018204	ENSRNOG00000047218					ENSRNOG00000012008	ENSRNOG00000015035
				ENSRNOG00000018214	ENSRNOG00000047236					ENSRNOG00000012016	ENSRNOG00000015037
				ENSRNOG00000018225	ENSRNOG00000047257					ENSRNOG00000012017	ENSRNOG00000015057
				ENSRNOG00000018250	ENSRNOG00000047309					ENSRNOG00000012019	ENSRNOG00000015072
				ENSRNOG00000018254	ENSRNOG00000047321					ENSRNOG00000012045	ENSRNOG00000015093
				ENSRNOG00000018268	ENSRNOG00000047457					ENSRNOG00000012049	ENSRNOG00000015105
				ENSRNOG00000018310	ENSRNOG00000047466					ENSRNOG00000012055	ENSRNOG00000015118
				ENSRNOG00000018330	ENSRNOG00000047472					ENSRNOG00000012060	ENSRNOG00000015131
				ENSRNOG00000018337	ENSRNOG00000047545					ENSRNOG00000012061	ENSRNOG00000015137
				ENSRNOG00000018355	ENSRNOG00000047605					ENSRNOG00000012080	ENSRNOG00000015142
				ENSRNOG00000018378	ENSRNOG00000047752					ENSRNOG00000012088	ENSRNOG00000015152
				ENSRNOG00000018379	ENSRNOG00000047783					ENSRNOG00000012094	ENSRNOG00000015155
				ENSRNOG00000018382	ENSRNOG00000047876					ENSRNOG00000012108	ENSRNOG00000015159
				ENSRNOG00000018384	ENSRNOG00000047957					ENSRNOG00000012122	ENSRNOG00000015205
				ENSRNOG00000018405	ENSRNOG00000047963					ENSRNOG00000012134	ENSRNOG00000015207
				ENSRNOG00000018413	ENSRNOG00000047972					ENSRNOG00000012160	ENSRNOG00000015210
				ENSRNOG00000018459	ENSRNOG00000047977					ENSRNOG00000012163	ENSRNOG00000015225
				ENSRNOG00000018462	ENSRNOG00000047988					ENSRNOG00000012164	ENSRNOG00000015230
				ENSRNOG00000018505	ENSRNOG00000048121					ENSRNOG00000012168	ENSRNOG00000015233
				ENSRNOG00000018515	ENSRNOG00000048145					ENSRNOG00000012172	ENSRNOG00000015267
				ENSRNOG00000018532	ENSRNOG00000048187					ENSRNOG00000012181	ENSRNOG00000015268
				ENSRNOG00000018576	ENSRNOG00000048342					ENSRNOG00000012183	ENSRNOG00000015271
				ENSRNOG00000018582	ENSRNOG00000048577					ENSRNOG00000012195	ENSRNOG00000015273
				ENSRNOG00000018603	ENSRNOG00000048617					ENSRNOG00000012199	ENSRNOG00000015285
				ENSRNOG00000018607	ENSRNOG00000048619					ENSRNOG00000012206	ENSRNOG00000015320
				ENSRNOG00000018618	ENSRNOG00000048682					ENSRNOG00000012208	ENSRNOG00000015325
				ENSRNOG00000018637	ENSRNOG00000048686					ENSRNOG00000012223	ENSRNOG00000015329
				ENSRNOG00000018659	ENSRNOG00000048795					ENSRNOG00000012232	ENSRNOG00000015335
				ENSRNOG00000018674	ENSRNOG00000048824					ENSRNOG00000012249	ENSRNOG00000015354
				ENSRNOG00000018693	ENSRNOG00000048843					ENSRNOG00000012259	ENSRNOG00000015365
				ENSRNOG00000018730	ENSRNOG00000048847					ENSRNOG00000012266	ENSRNOG00000015385
				ENSRNOG00000018735	ENSRNOG00000048955					ENSRNOG00000012269	ENSRNOG00000015408
				ENSRNOG00000018736	ENSRNOG00000049034					ENSRNOG00000012270	ENSRNOG00000015410
				ENSRNOG00000018760	ENSRNOG00000049056					ENSRNOG00000012280	ENSRNOG00000015438
				ENSRNOG00000018780	ENSRNOG00000049062					ENSRNOG00000012290	ENSRNOG00000015449
				ENSRNOG00000018781	ENSRNOG00000049067					ENSRNOG00000012307	ENSRNOG00000015450
				ENSRNOG00000018785	ENSRNOG00000049194					ENSRNOG00000012329	ENSRNOG00000015455
				ENSRNOG00000018791	ENSRNOG00000049203					ENSRNOG00000012378	ENSRNOG00000015460
				ENSRNOG00000018792	ENSRNOG00000049361					ENSRNOG00000012406	ENSRNOG00000015465
				ENSRNOG00000018794	ENSRNOG00000049401					ENSRNOG00000012430	ENSRNOG00000015480
				ENSRNOG00000018835	ENSRNOG00000049410					ENSRNOG00000012439	ENSRNOG00000015498
				ENSRNOG00000018841	ENSRNOG00000049424					ENSRNOG00000012442	ENSRNOG00000015505
				ENSRNOG00000018845	ENSRNOG00000049681					ENSRNOG00000012470	ENSRNOG00000015523
				ENSRNOG00000018853	ENSRNOG00000049802					ENSRNOG00000012473	ENSRNOG00000015538
				ENSRNOG00000018856	ENSRNOG00000049882					ENSRNOG00000012477	ENSRNOG00000015551
				ENSRNOG00000018867	ENSRNOG00000049898					ENSRNOG00000012486	ENSRNOG00000015567
				ENSRNOG00000018870	ENSRNOG00000049939					ENSRNOG00000012490	ENSRNOG00000015578
				ENSRNOG00000018892	ENSRNOG00000050042					ENSRNOG00000012502	ENSRNOG00000015594
				ENSRNOG00000018905	ENSRNOG00000050087					ENSRNOG00000012513	ENSRNOG00000015598
				ENSRNOG00000018906	ENSRNOG00000050090					ENSRNOG00000012546	ENSRNOG00000015605
				ENSRNOG00000018923	ENSRNOG00000050113					ENSRNOG00000012549	ENSRNOG00000015615
				ENSRNOG00000018969	ENSRNOG00000050292					ENSRNOG00000012557	ENSRNOG00000015622
				ENSRNOG00000018971	ENSRNOG00000050378					ENSRNOG00000012573	ENSRNOG00000015627
				ENSRNOG00000018980	ENSRNOG00000050410					ENSRNOG00000012582	ENSRNOG00000015667
				ENSRNOG00000018991	ENSRNOG00000050476					ENSRNOG00000012601	ENSRNOG00000015670
				ENSRNOG00000018997	ENSRNOG00000050510					ENSRNOG00000012611	ENSRNOG00000015685
				ENSRNOG00000018999	ENSRNOG00000050563					ENSRNOG00000012618	ENSRNOG00000015691
				ENSRNOG00000019005	ENSRNOG00000050630					ENSRNOG00000012620	ENSRNOG00000015695
				ENSRNOG00000019093	ENSRNOG00000050657					ENSRNOG00000012655	ENSRNOG00000015703
				ENSRNOG00000019120	ENSRNOG00000050671					ENSRNOG00000012662	ENSRNOG00000015716
				ENSRNOG00000019134	ENSRNOG00000050716					ENSRNOG00000012690	ENSRNOG00000015736
				ENSRNOG00000019176	ENSRNOG00000050762					ENSRNOG00000012698	ENSRNOG00000015741
				ENSRNOG00000019196	ENSRNOG00000050767					ENSRNOG00000012709	ENSRNOG00000015749
				ENSRNOG00000019203	ENSRNOG00000050792					ENSRNOG00000012714	ENSRNOG00000015800
				ENSRNOG00000019246	ENSRNOG00000050868					ENSRNOG00000012739	ENSRNOG00000015830
				ENSRNOG00000019254	ENSRNOG00000050932					ENSRNOG00000012750	ENSRNOG00000015837
				ENSRNOG00000019264	ENSRNOG00000050942					ENSRNOG00000012756	ENSRNOG00000015850
				ENSRNOG00000019270	ENSRNOG00000050983					ENSRNOG00000012762	ENSRNOG00000015866
				ENSRNOG00000019283	ENSRNOG00000051011					ENSRNOG00000012772	ENSRNOG00000015867
				ENSRNOG00000019299	ENSRNOG00000051069					ENSRNOG00000012779	ENSRNOG00000015869
				ENSRNOG00000019340	ENSRNOG00000051193					ENSRNOG00000012782	ENSRNOG00000015878
				ENSRNOG00000019354	ENSRNOG00000051222					ENSRNOG00000012791	ENSRNOG00000015880
				ENSRNOG00000019363	ENSRNOG00000051232					ENSRNOG00000012792	ENSRNOG00000015902
				ENSRNOG00000019387	ENSRNOG00000051360					ENSRNOG00000012815	ENSRNOG00000015916
				ENSRNOG00000019419						ENSRNOG00000012818	ENSRNOG00000015921
				ENSRNOG00000019434						ENSRNOG00000012819	ENSRNOG00000015971
				ENSRNOG00000019440						ENSRNOG00000012843	ENSRNOG00000015983
				ENSRNOG00000019442						ENSRNOG00000012852	ENSRNOG00000016010
				ENSRNOG00000019478						ENSRNOG00000012874	ENSRNOG00000016012
				ENSRNOG00000019484						ENSRNOG00000012886	ENSRNOG00000016026
				ENSRNOG00000019495						ENSRNOG00000012929	ENSRNOG00000016032
				ENSRNOG00000019509						ENSRNOG00000012942	ENSRNOG00000016043
				ENSRNOG00000019533						ENSRNOG00000012946	ENSRNOG00000016058
				ENSRNOG00000019555						ENSRNOG00000012956	ENSRNOG00000016097
				ENSRNOG00000019568						ENSRNOG00000012959	ENSRNOG00000016100
				ENSRNOG00000019577						ENSRNOG00000012964	ENSRNOG00000016164
				ENSRNOG00000019584						ENSRNOG00000012965	ENSRNOG00000016166
				ENSRNOG00000019592						ENSRNOG00000012982	ENSRNOG00000016179
				ENSRNOG00000019613						ENSRNOG00000012988	ENSRNOG00000016180
				ENSRNOG00000019620						ENSRNOG00000013000	ENSRNOG00000016208
				ENSRNOG00000019639						ENSRNOG00000013009	ENSRNOG00000016210
				ENSRNOG00000019667						ENSRNOG00000013024	ENSRNOG00000016214
				ENSRNOG00000019674						ENSRNOG00000013028	ENSRNOG00000016239
				ENSRNOG00000019675						ENSRNOG00000013030	ENSRNOG00000016243
				ENSRNOG00000019698						ENSRNOG00000013046	ENSRNOG00000016272
				ENSRNOG00000019704						ENSRNOG00000013074	ENSRNOG00000016279
				ENSRNOG00000019716						ENSRNOG00000013076	ENSRNOG00000016291
				ENSRNOG00000019719						ENSRNOG00000013090	ENSRNOG00000016299
				ENSRNOG00000019744						ENSRNOG00000013103	ENSRNOG00000016311
				ENSRNOG00000019750						ENSRNOG00000013112	ENSRNOG00000016312
				ENSRNOG00000019752						ENSRNOG00000013123	ENSRNOG00000016322
				ENSRNOG00000019779						ENSRNOG00000013135	ENSRNOG00000016326
				ENSRNOG00000019783						ENSRNOG00000013141	ENSRNOG00000016327
				ENSRNOG00000019802						ENSRNOG00000013176	ENSRNOG00000016330
				ENSRNOG00000019807						ENSRNOG00000013178	ENSRNOG00000016337
				ENSRNOG00000019857						ENSRNOG00000013179	ENSRNOG00000016364
				ENSRNOG00000019902						ENSRNOG00000013194	ENSRNOG00000016369
				ENSRNOG00000019926						ENSRNOG00000013196	ENSRNOG00000016371
				ENSRNOG00000019961						ENSRNOG00000013218	ENSRNOG00000016383
				ENSRNOG00000019985						ENSRNOG00000013220	ENSRNOG00000016387
				ENSRNOG00000019987						ENSRNOG00000013231	ENSRNOG00000016451
				ENSRNOG00000020009						ENSRNOG00000013236	ENSRNOG00000016468
				ENSRNOG00000020014						ENSRNOG00000013248	ENSRNOG00000016470
				ENSRNOG00000020029						ENSRNOG00000013265	ENSRNOG00000016474
				ENSRNOG00000020030						ENSRNOG00000013280	ENSRNOG00000016488
				ENSRNOG00000020060						ENSRNOG00000013282	ENSRNOG00000016512
				ENSRNOG00000020080						ENSRNOG00000013290	ENSRNOG00000016534
				ENSRNOG00000020097						ENSRNOG00000013301	ENSRNOG00000016536
				ENSRNOG00000020106						ENSRNOG00000013304	ENSRNOG00000016544
				ENSRNOG00000020129						ENSRNOG00000013309	ENSRNOG00000016552
				ENSRNOG00000020130						ENSRNOG00000013313	ENSRNOG00000016558
				ENSRNOG00000020142						ENSRNOG00000013320	ENSRNOG00000016576
				ENSRNOG00000020212						ENSRNOG00000013321	ENSRNOG00000016580
				ENSRNOG00000020229						ENSRNOG00000013323	ENSRNOG00000016612
				ENSRNOG00000020239						ENSRNOG00000013328	ENSRNOG00000016619
				ENSRNOG00000020270						ENSRNOG00000013364	ENSRNOG00000016622
				ENSRNOG00000020272						ENSRNOG00000013380	ENSRNOG00000016636
				ENSRNOG00000020295						ENSRNOG00000013395	ENSRNOG00000016653
				ENSRNOG00000020300						ENSRNOG00000013452	ENSRNOG00000016660
				ENSRNOG00000020307						ENSRNOG00000013463	ENSRNOG00000016679
				ENSRNOG00000020332						ENSRNOG00000013484	ENSRNOG00000016697
				ENSRNOG00000020342						ENSRNOG00000013526	ENSRNOG00000016715
				ENSRNOG00000020344						ENSRNOG00000013529	ENSRNOG00000016719
				ENSRNOG00000020345						ENSRNOG00000013536	ENSRNOG00000016724
				ENSRNOG00000020353						ENSRNOG00000013547	ENSRNOG00000016763
				ENSRNOG00000020363						ENSRNOG00000013548	ENSRNOG00000016798
				ENSRNOG00000020372						ENSRNOG00000013554	ENSRNOG00000016810
				ENSRNOG00000020390						ENSRNOG00000013555	ENSRNOG00000016818
				ENSRNOG00000020426						ENSRNOG00000013559	ENSRNOG00000016829
				ENSRNOG00000020441						ENSRNOG00000013564	ENSRNOG00000016836
				ENSRNOG00000020485						ENSRNOG00000013572	ENSRNOG00000016837
				ENSRNOG00000020486						ENSRNOG00000013578	ENSRNOG00000016857
				ENSRNOG00000020492						ENSRNOG00000013586	ENSRNOG00000016873
				ENSRNOG00000020501						ENSRNOG00000013621	ENSRNOG00000016907
				ENSRNOG00000020502						ENSRNOG00000013628	ENSRNOG00000016924
				ENSRNOG00000020506						ENSRNOG00000013650	ENSRNOG00000016935
				ENSRNOG00000020514						ENSRNOG00000013653	ENSRNOG00000016952
				ENSRNOG00000020517						ENSRNOG00000013657	ENSRNOG00000016953
				ENSRNOG00000020526						ENSRNOG00000013658	ENSRNOG00000016961
				ENSRNOG00000020541						ENSRNOG00000013659	ENSRNOG00000016962
				ENSRNOG00000020544						ENSRNOG00000013668	ENSRNOG00000016967
				ENSRNOG00000020557						ENSRNOG00000013674	ENSRNOG00000016971
				ENSRNOG00000020570						ENSRNOG00000013676	ENSRNOG00000017012
				ENSRNOG00000020576						ENSRNOG00000013679	ENSRNOG00000017021
				ENSRNOG00000020579						ENSRNOG00000013694	ENSRNOG00000017054
				ENSRNOG00000020601						ENSRNOG00000013736	ENSRNOG00000017063
				ENSRNOG00000020620						ENSRNOG00000013737	ENSRNOG00000017084
				ENSRNOG00000020621						ENSRNOG00000013742	ENSRNOG00000017097
				ENSRNOG00000020623						ENSRNOG00000013745	ENSRNOG00000017105
				ENSRNOG00000020626						ENSRNOG00000013747	ENSRNOG00000017114
				ENSRNOG00000020636						ENSRNOG00000013748	ENSRNOG00000017117
				ENSRNOG00000020637						ENSRNOG00000013780	ENSRNOG00000017165
				ENSRNOG00000020640						ENSRNOG00000013781	ENSRNOG00000017188
				ENSRNOG00000020652						ENSRNOG00000013791	ENSRNOG00000017210
				ENSRNOG00000020653						ENSRNOG00000013794	ENSRNOG00000017224
				ENSRNOG00000020656						ENSRNOG00000013813	ENSRNOG00000017226
				ENSRNOG00000020676						ENSRNOG00000013829	ENSRNOG00000017244
				ENSRNOG00000020679						ENSRNOG00000013835	ENSRNOG00000017286
				ENSRNOG00000020689						ENSRNOG00000013840	ENSRNOG00000017291
				ENSRNOG00000020692						ENSRNOG00000013847	ENSRNOG00000017295
				ENSRNOG00000020699						ENSRNOG00000013851	ENSRNOG00000017298
				ENSRNOG00000020703						ENSRNOG00000013862	ENSRNOG00000017306
				ENSRNOG00000020705						ENSRNOG00000013886	ENSRNOG00000017309
				ENSRNOG00000020706						ENSRNOG00000013913	ENSRNOG00000017310
				ENSRNOG00000020710						ENSRNOG00000013914	ENSRNOG00000017325
				ENSRNOG00000020773						ENSRNOG00000013920	ENSRNOG00000017332
				ENSRNOG00000020865						ENSRNOG00000013922	ENSRNOG00000017355
				ENSRNOG00000020883						ENSRNOG00000013927	ENSRNOG00000017369
				ENSRNOG00000020891						ENSRNOG00000013946	ENSRNOG00000017401
				ENSRNOG00000020901						ENSRNOG00000013948	ENSRNOG00000017404
				ENSRNOG00000020948						ENSRNOG00000013954	ENSRNOG00000017410
				ENSRNOG00000020956						ENSRNOG00000013963	ENSRNOG00000017412
				ENSRNOG00000020961						ENSRNOG00000013969	ENSRNOG00000017418
				ENSRNOG00000021007						ENSRNOG00000013971	ENSRNOG00000017420
				ENSRNOG00000021008						ENSRNOG00000013973	ENSRNOG00000017434
				ENSRNOG00000021015						ENSRNOG00000013987	ENSRNOG00000017468
				ENSRNOG00000021044						ENSRNOG00000014000	ENSRNOG00000017481
				ENSRNOG00000021063						ENSRNOG00000014007	ENSRNOG00000017503
				ENSRNOG00000021079						ENSRNOG00000014008	ENSRNOG00000017508
				ENSRNOG00000021095						ENSRNOG00000014010	ENSRNOG00000017511
				ENSRNOG00000021098						ENSRNOG00000014013	ENSRNOG00000017525
				ENSRNOG00000021101						ENSRNOG00000014025	ENSRNOG00000017540
				ENSRNOG00000021105						ENSRNOG00000014035	ENSRNOG00000017545
				ENSRNOG00000021117						ENSRNOG00000014037	ENSRNOG00000017547
				ENSRNOG00000021149						ENSRNOG00000014039	ENSRNOG00000017571
				ENSRNOG00000021156						ENSRNOG00000014048	ENSRNOG00000017577
				ENSRNOG00000021158						ENSRNOG00000014060	ENSRNOG00000017581
				ENSRNOG00000021174						ENSRNOG00000014061	ENSRNOG00000017586
				ENSRNOG00000021225						ENSRNOG00000014083	ENSRNOG00000017597
				ENSRNOG00000021229						ENSRNOG00000014087	ENSRNOG00000017602
				ENSRNOG00000021231						ENSRNOG00000014089	ENSRNOG00000017605
				ENSRNOG00000021246						ENSRNOG00000014117	ENSRNOG00000017619
				ENSRNOG00000021255						ENSRNOG00000014124	ENSRNOG00000017637
				ENSRNOG00000021302						ENSRNOG00000014125	ENSRNOG00000017661
				ENSRNOG00000021316						ENSRNOG00000014131	ENSRNOG00000017669
				ENSRNOG00000021356						ENSRNOG00000014132	ENSRNOG00000017672
				ENSRNOG00000021401						ENSRNOG00000014142	ENSRNOG00000017676
				ENSRNOG00000021412						ENSRNOG00000014170	ENSRNOG00000017680
				ENSRNOG00000021447						ENSRNOG00000014182	ENSRNOG00000017689
				ENSRNOG00000021463						ENSRNOG00000014187	ENSRNOG00000017702
				ENSRNOG00000021478						ENSRNOG00000014202	ENSRNOG00000017727
				ENSRNOG00000021510						ENSRNOG00000014204	ENSRNOG00000017752
				ENSRNOG00000021525						ENSRNOG00000014205	ENSRNOG00000017762
				ENSRNOG00000021536						ENSRNOG00000014230	ENSRNOG00000017765
				ENSRNOG00000021547						ENSRNOG00000014237	ENSRNOG00000017766
				ENSRNOG00000021553						ENSRNOG00000014258	ENSRNOG00000017775
				ENSRNOG00000021560						ENSRNOG00000014269	ENSRNOG00000017777
				ENSRNOG00000021573						ENSRNOG00000014282	ENSRNOG00000017780
				ENSRNOG00000021702						ENSRNOG00000014285	ENSRNOG00000017781
				ENSRNOG00000021718						ENSRNOG00000014288	ENSRNOG00000017786
				ENSRNOG00000021751						ENSRNOG00000014293	ENSRNOG00000017791
				ENSRNOG00000021782						ENSRNOG00000014294	ENSRNOG00000017794
				ENSRNOG00000021795						ENSRNOG00000014297	ENSRNOG00000017808
				ENSRNOG00000021802						ENSRNOG00000014305	ENSRNOG00000017810
				ENSRNOG00000021814						ENSRNOG00000014312	ENSRNOG00000017817
				ENSRNOG00000021855						ENSRNOG00000014320	ENSRNOG00000017823
				ENSRNOG00000022009						ENSRNOG00000014327	ENSRNOG00000017833
				ENSRNOG00000022015						ENSRNOG00000014330	ENSRNOG00000017840
				ENSRNOG00000022039						ENSRNOG00000014350	ENSRNOG00000017842
				ENSRNOG00000022129						ENSRNOG00000014357	ENSRNOG00000017846
				ENSRNOG00000022143						ENSRNOG00000014366	ENSRNOG00000017873
				ENSRNOG00000022155						ENSRNOG00000014378	ENSRNOG00000017882
				ENSRNOG00000022162						ENSRNOG00000014387	ENSRNOG00000017884
				ENSRNOG00000022166						ENSRNOG00000014395	ENSRNOG00000017899
				ENSRNOG00000022171						ENSRNOG00000014416	ENSRNOG00000017912
				ENSRNOG00000022178						ENSRNOG00000014426	ENSRNOG00000017917
				ENSRNOG00000022218						ENSRNOG00000014441	ENSRNOG00000017955
				ENSRNOG00000022249						ENSRNOG00000014453	ENSRNOG00000017959
				ENSRNOG00000022274						ENSRNOG00000014454	ENSRNOG00000017960
				ENSRNOG00000022282						ENSRNOG00000014456	ENSRNOG00000017976
				ENSRNOG00000022283						ENSRNOG00000014461	ENSRNOG00000017982
				ENSRNOG00000022331						ENSRNOG00000014476	ENSRNOG00000017988
				ENSRNOG00000022337						ENSRNOG00000014480	ENSRNOG00000018003
				ENSRNOG00000022374						ENSRNOG00000014486	ENSRNOG00000018013
				ENSRNOG00000022378						ENSRNOG00000014504	ENSRNOG00000018042
				ENSRNOG00000022386						ENSRNOG00000014516	ENSRNOG00000018044
				ENSRNOG00000022395						ENSRNOG00000014524	ENSRNOG00000018046
				ENSRNOG00000022414						ENSRNOG00000014548	ENSRNOG00000018051
				ENSRNOG00000022421						ENSRNOG00000014574	ENSRNOG00000018052
				ENSRNOG00000022426						ENSRNOG00000014597	ENSRNOG00000018059
				ENSRNOG00000022537						ENSRNOG00000014610	ENSRNOG00000018082
				ENSRNOG00000022540						ENSRNOG00000014613	ENSRNOG00000018117
				ENSRNOG00000022567						ENSRNOG00000014615	ENSRNOG00000018119
				ENSRNOG00000022622						ENSRNOG00000014653	ENSRNOG00000018128
				ENSRNOG00000022624						ENSRNOG00000014675	ENSRNOG00000018129
				ENSRNOG00000022641						ENSRNOG00000014683	ENSRNOG00000018141
				ENSRNOG00000022698						ENSRNOG00000014684	ENSRNOG00000018152
				ENSRNOG00000022701						ENSRNOG00000014688	ENSRNOG00000018160
				ENSRNOG00000022704						ENSRNOG00000014705	ENSRNOG00000018187
				ENSRNOG00000022723						ENSRNOG00000014713	ENSRNOG00000018233
				ENSRNOG00000022771						ENSRNOG00000014751	ENSRNOG00000018239
				ENSRNOG00000022790						ENSRNOG00000014758	ENSRNOG00000018246
				ENSRNOG00000022807						ENSRNOG00000014768	ENSRNOG00000018266
				ENSRNOG00000022899						ENSRNOG00000014776	ENSRNOG00000018267
				ENSRNOG00000022932						ENSRNOG00000014786	ENSRNOG00000018268
				ENSRNOG00000023007						ENSRNOG00000014798	ENSRNOG00000018297
				ENSRNOG00000023013						ENSRNOG00000014812	ENSRNOG00000018320
				ENSRNOG00000023116						ENSRNOG00000014819	ENSRNOG00000018327
				ENSRNOG00000023143						ENSRNOG00000014828	ENSRNOG00000018330
				ENSRNOG00000023148						ENSRNOG00000014835	ENSRNOG00000018340
				ENSRNOG00000023162						ENSRNOG00000014837	ENSRNOG00000018350
				ENSRNOG00000023197						ENSRNOG00000014838	ENSRNOG00000018351
				ENSRNOG00000023312						ENSRNOG00000014850	ENSRNOG00000018363
				ENSRNOG00000023316						ENSRNOG00000014861	ENSRNOG00000018366
				ENSRNOG00000023340						ENSRNOG00000014863	ENSRNOG00000018400
				ENSRNOG00000023440						ENSRNOG00000014874	ENSRNOG00000018413
				ENSRNOG00000023453						ENSRNOG00000014876	ENSRNOG00000018415
				ENSRNOG00000023459						ENSRNOG00000014896	ENSRNOG00000018429
				ENSRNOG00000023463						ENSRNOG00000014900	ENSRNOG00000018476
				ENSRNOG00000023485						ENSRNOG00000014902	ENSRNOG00000018480
				ENSRNOG00000023492						ENSRNOG00000014909	ENSRNOG00000018485
				ENSRNOG00000023508						ENSRNOG00000014934	ENSRNOG00000018536
				ENSRNOG00000023546						ENSRNOG00000014936	ENSRNOG00000018570
				ENSRNOG00000023548						ENSRNOG00000014956	ENSRNOG00000018580
				ENSRNOG00000023549						ENSRNOG00000014961	ENSRNOG00000018606
				ENSRNOG00000023554						ENSRNOG00000014964	ENSRNOG00000018624
				ENSRNOG00000023579						ENSRNOG00000014970	ENSRNOG00000018635
				ENSRNOG00000023627						ENSRNOG00000014979	ENSRNOG00000018644
				ENSRNOG00000023633						ENSRNOG00000014984	ENSRNOG00000018662
				ENSRNOG00000023657						ENSRNOG00000014987	ENSRNOG00000018697
				ENSRNOG00000023688						ENSRNOG00000015002	ENSRNOG00000018701
				ENSRNOG00000023712						ENSRNOG00000015019	ENSRNOG00000018706
				ENSRNOG00000023721						ENSRNOG00000015036	ENSRNOG00000018719
				ENSRNOG00000023760						ENSRNOG00000015049	ENSRNOG00000018740
				ENSRNOG00000023781						ENSRNOG00000015051	ENSRNOG00000018745
				ENSRNOG00000023789						ENSRNOG00000015052	ENSRNOG00000018748
				ENSRNOG00000023807						ENSRNOG00000015055	ENSRNOG00000018755
				ENSRNOG00000023828						ENSRNOG00000015062	ENSRNOG00000018764
				ENSRNOG00000023830						ENSRNOG00000015063	ENSRNOG00000018768
				ENSRNOG00000023863						ENSRNOG00000015078	ENSRNOG00000018773
				ENSRNOG00000023888						ENSRNOG00000015101	ENSRNOG00000018774
				ENSRNOG00000023906						ENSRNOG00000015113	ENSRNOG00000018780
				ENSRNOG00000023908						ENSRNOG00000015148	ENSRNOG00000018796
				ENSRNOG00000023957						ENSRNOG00000015149	ENSRNOG00000018797
				ENSRNOG00000024000						ENSRNOG00000015156	ENSRNOG00000018832
				ENSRNOG00000024055						ENSRNOG00000015160	ENSRNOG00000018856
				ENSRNOG00000024061						ENSRNOG00000015175	ENSRNOG00000018859
				ENSRNOG00000024089						ENSRNOG00000015184	ENSRNOG00000018863
				ENSRNOG00000024114						ENSRNOG00000015202	ENSRNOG00000018867
				ENSRNOG00000024135						ENSRNOG00000015253	ENSRNOG00000018877
				ENSRNOG00000024140						ENSRNOG00000015257	ENSRNOG00000018878
				ENSRNOG00000024145						ENSRNOG00000015290	ENSRNOG00000018893
				ENSRNOG00000024149						ENSRNOG00000015310	ENSRNOG00000018929
				ENSRNOG00000024172						ENSRNOG00000015334	ENSRNOG00000018937
				ENSRNOG00000024272						ENSRNOG00000015340	ENSRNOG00000018938
				ENSRNOG00000024277						ENSRNOG00000015346	ENSRNOG00000018944
				ENSRNOG00000024280						ENSRNOG00000015357	ENSRNOG00000018951
				ENSRNOG00000024294						ENSRNOG00000015366	ENSRNOG00000018964
				ENSRNOG00000024338						ENSRNOG00000015382	ENSRNOG00000018974
				ENSRNOG00000024345						ENSRNOG00000015386	ENSRNOG00000018991
				ENSRNOG00000024382						ENSRNOG00000015393	ENSRNOG00000018997
				ENSRNOG00000024433						ENSRNOG00000015401	ENSRNOG00000019004
				ENSRNOG00000024450						ENSRNOG00000015415	ENSRNOG00000019017
				ENSRNOG00000024456						ENSRNOG00000015416	ENSRNOG00000019058
				ENSRNOG00000024457						ENSRNOG00000015418	ENSRNOG00000019065
				ENSRNOG00000024482						ENSRNOG00000015420	ENSRNOG00000019093
				ENSRNOG00000024494						ENSRNOG00000015421	ENSRNOG00000019094
				ENSRNOG00000024501						ENSRNOG00000015430	ENSRNOG00000019100
				ENSRNOG00000024523						ENSRNOG00000015441	ENSRNOG00000019108
				ENSRNOG00000024535						ENSRNOG00000015445	ENSRNOG00000019112
				ENSRNOG00000024544						ENSRNOG00000015461	ENSRNOG00000019120
				ENSRNOG00000024557						ENSRNOG00000015468	ENSRNOG00000019127
				ENSRNOG00000024594						ENSRNOG00000015473	ENSRNOG00000019129
				ENSRNOG00000024595						ENSRNOG00000015476	ENSRNOG00000019131
				ENSRNOG00000024628						ENSRNOG00000015478	ENSRNOG00000019134
				ENSRNOG00000024635						ENSRNOG00000015488	ENSRNOG00000019189
				ENSRNOG00000024693						ENSRNOG00000015491	ENSRNOG00000019199
				ENSRNOG00000024703						ENSRNOG00000015495	ENSRNOG00000019206
				ENSRNOG00000024707						ENSRNOG00000015514	ENSRNOG00000019211
				ENSRNOG00000024711						ENSRNOG00000015519	ENSRNOG00000019213
				ENSRNOG00000024712						ENSRNOG00000015525	ENSRNOG00000019296
				ENSRNOG00000024722						ENSRNOG00000015528	ENSRNOG00000019342
				ENSRNOG00000024737						ENSRNOG00000015542	ENSRNOG00000019346
				ENSRNOG00000024755						ENSRNOG00000015547	ENSRNOG00000019354
				ENSRNOG00000024795						ENSRNOG00000015553	ENSRNOG00000019361
				ENSRNOG00000024800						ENSRNOG00000015554	ENSRNOG00000019368
				ENSRNOG00000024853						ENSRNOG00000015575	ENSRNOG00000019369
				ENSRNOG00000024870						ENSRNOG00000015590	ENSRNOG00000019372
				ENSRNOG00000024917						ENSRNOG00000015591	ENSRNOG00000019406
				ENSRNOG00000024918						ENSRNOG00000015614	ENSRNOG00000019412
				ENSRNOG00000024923						ENSRNOG00000015616	ENSRNOG00000019414
				ENSRNOG00000024957						ENSRNOG00000015619	ENSRNOG00000019455
				ENSRNOG00000024975						ENSRNOG00000015625	ENSRNOG00000019458
				ENSRNOG00000024990						ENSRNOG00000015643	ENSRNOG00000019486
				ENSRNOG00000024998						ENSRNOG00000015658	ENSRNOG00000019491
				ENSRNOG00000025005						ENSRNOG00000015668	ENSRNOG00000019494
				ENSRNOG00000025012						ENSRNOG00000015674	ENSRNOG00000019500
				ENSRNOG00000025051						ENSRNOG00000015683	ENSRNOG00000019504
				ENSRNOG00000025061						ENSRNOG00000015717	ENSRNOG00000019508
				ENSRNOG00000025110						ENSRNOG00000015727	ENSRNOG00000019518
				ENSRNOG00000025121						ENSRNOG00000015747	ENSRNOG00000019519
				ENSRNOG00000025142						ENSRNOG00000015751	ENSRNOG00000019528
				ENSRNOG00000025148						ENSRNOG00000015773	ENSRNOG00000019542
				ENSRNOG00000025198						ENSRNOG00000015774	ENSRNOG00000019577
				ENSRNOG00000025231						ENSRNOG00000015787	ENSRNOG00000019606
				ENSRNOG00000025235						ENSRNOG00000015801	ENSRNOG00000019616
				ENSRNOG00000025251						ENSRNOG00000015812	ENSRNOG00000019659
				ENSRNOG00000025273						ENSRNOG00000015821	ENSRNOG00000019711
				ENSRNOG00000025278						ENSRNOG00000015822	ENSRNOG00000019718
				ENSRNOG00000025287						ENSRNOG00000015829	ENSRNOG00000019733
				ENSRNOG00000025350						ENSRNOG00000015845	ENSRNOG00000019736
				ENSRNOG00000025354						ENSRNOG00000015895	ENSRNOG00000019763
				ENSRNOG00000025365						ENSRNOG00000015896	ENSRNOG00000019840
				ENSRNOG00000025394						ENSRNOG00000015898	ENSRNOG00000019843
				ENSRNOG00000025479						ENSRNOG00000015903	ENSRNOG00000019846
				ENSRNOG00000025498						ENSRNOG00000015904	ENSRNOG00000019885
				ENSRNOG00000025512						ENSRNOG00000015906	ENSRNOG00000019887
				ENSRNOG00000025518						ENSRNOG00000015913	ENSRNOG00000019918
				ENSRNOG00000025551						ENSRNOG00000015941	ENSRNOG00000019926
				ENSRNOG00000025589						ENSRNOG00000015949	ENSRNOG00000019930
				ENSRNOG00000025596						ENSRNOG00000015956	ENSRNOG00000019931
				ENSRNOG00000025619						ENSRNOG00000015967	ENSRNOG00000019937
				ENSRNOG00000025634						ENSRNOG00000015976	ENSRNOG00000019950
				ENSRNOG00000025639						ENSRNOG00000015977	ENSRNOG00000019970
				ENSRNOG00000025648						ENSRNOG00000015986	ENSRNOG00000019982
				ENSRNOG00000025669						ENSRNOG00000016015	ENSRNOG00000020014
				ENSRNOG00000025672						ENSRNOG00000016031	ENSRNOG00000020029
				ENSRNOG00000025710						ENSRNOG00000016037	ENSRNOG00000020035
				ENSRNOG00000025716						ENSRNOG00000016041	ENSRNOG00000020113
				ENSRNOG00000025728						ENSRNOG00000016044	ENSRNOG00000020132
				ENSRNOG00000025787						ENSRNOG00000016047	ENSRNOG00000020151
				ENSRNOG00000025811						ENSRNOG00000016050	ENSRNOG00000020194
				ENSRNOG00000025815						ENSRNOG00000016069	ENSRNOG00000020196
				ENSRNOG00000025823						ENSRNOG00000016091	ENSRNOG00000020197
				ENSRNOG00000025860						ENSRNOG00000016112	ENSRNOG00000020272
				ENSRNOG00000025881						ENSRNOG00000016123	ENSRNOG00000020281
				ENSRNOG00000025889						ENSRNOG00000016136	ENSRNOG00000020296
				ENSRNOG00000025899						ENSRNOG00000016143	ENSRNOG00000020308
				ENSRNOG00000025938						ENSRNOG00000016147	ENSRNOG00000020337
				ENSRNOG00000025970						ENSRNOG00000016163	ENSRNOG00000020338
				ENSRNOG00000026036						ENSRNOG00000016172	ENSRNOG00000020342
				ENSRNOG00000026040						ENSRNOG00000016189	ENSRNOG00000020420
				ENSRNOG00000026059						ENSRNOG00000016196	ENSRNOG00000020441
				ENSRNOG00000026060						ENSRNOG00000016203	ENSRNOG00000020443
				ENSRNOG00000026061						ENSRNOG00000016206	ENSRNOG00000020455
				ENSRNOG00000026212						ENSRNOG00000016213	ENSRNOG00000020457
				ENSRNOG00000026238						ENSRNOG00000016220	ENSRNOG00000020468
				ENSRNOG00000026271						ENSRNOG00000016221	ENSRNOG00000020481
				ENSRNOG00000026277						ENSRNOG00000016225	ENSRNOG00000020484
				ENSRNOG00000026295						ENSRNOG00000016245	ENSRNOG00000020497
				ENSRNOG00000026306						ENSRNOG00000016248	ENSRNOG00000020501
				ENSRNOG00000026310						ENSRNOG00000016254	ENSRNOG00000020532
				ENSRNOG00000026323						ENSRNOG00000016256	ENSRNOG00000020539
				ENSRNOG00000026328						ENSRNOG00000016257	ENSRNOG00000020554
				ENSRNOG00000026360						ENSRNOG00000016258	ENSRNOG00000020562
				ENSRNOG00000026364						ENSRNOG00000016267	ENSRNOG00000020563
				ENSRNOG00000026379						ENSRNOG00000016274	ENSRNOG00000020573
				ENSRNOG00000026408						ENSRNOG00000016281	ENSRNOG00000020582
				ENSRNOG00000026420						ENSRNOG00000016288	ENSRNOG00000020583
				ENSRNOG00000026447						ENSRNOG00000016298	ENSRNOG00000020596
				ENSRNOG00000026472						ENSRNOG00000016302	ENSRNOG00000020598
				ENSRNOG00000026514						ENSRNOG00000016308	ENSRNOG00000020602
				ENSRNOG00000026585						ENSRNOG00000016334	ENSRNOG00000020605
				ENSRNOG00000026592						ENSRNOG00000016351	ENSRNOG00000020607
				ENSRNOG00000026604						ENSRNOG00000016357	ENSRNOG00000020624
				ENSRNOG00000026649						ENSRNOG00000016358	ENSRNOG00000020625
				ENSRNOG00000026679						ENSRNOG00000016361	ENSRNOG00000020633
				ENSRNOG00000026685						ENSRNOG00000016362	ENSRNOG00000020636
				ENSRNOG00000026705						ENSRNOG00000016378	ENSRNOG00000020669
				ENSRNOG00000026748						ENSRNOG00000016381	ENSRNOG00000020674
				ENSRNOG00000026772						ENSRNOG00000016408	ENSRNOG00000020685
				ENSRNOG00000026783						ENSRNOG00000016410	ENSRNOG00000020705
				ENSRNOG00000026821						ENSRNOG00000016412	ENSRNOG00000020714
				ENSRNOG00000026840						ENSRNOG00000016413	ENSRNOG00000020719
				ENSRNOG00000026857						ENSRNOG00000016416	ENSRNOG00000020730
				ENSRNOG00000026870						ENSRNOG00000016420	ENSRNOG00000020751
				ENSRNOG00000026907						ENSRNOG00000016456	ENSRNOG00000020770
				ENSRNOG00000026941						ENSRNOG00000016460	ENSRNOG00000020776
				ENSRNOG00000026942						ENSRNOG00000016500	ENSRNOG00000020791
				ENSRNOG00000026953						ENSRNOG00000016505	ENSRNOG00000020836
				ENSRNOG00000026981						ENSRNOG00000016525	ENSRNOG00000020865
				ENSRNOG00000026982						ENSRNOG00000016547	ENSRNOG00000020869
				ENSRNOG00000026985						ENSRNOG00000016551	ENSRNOG00000020871
				ENSRNOG00000027002						ENSRNOG00000016553	ENSRNOG00000020874
				ENSRNOG00000027008						ENSRNOG00000016560	ENSRNOG00000020877
				ENSRNOG00000027012						ENSRNOG00000016571	ENSRNOG00000020879
				ENSRNOG00000027016						ENSRNOG00000016573	ENSRNOG00000020918
				ENSRNOG00000027024						ENSRNOG00000016575	ENSRNOG00000020923
				ENSRNOG00000027066						ENSRNOG00000016581	ENSRNOG00000020935
				ENSRNOG00000027145						ENSRNOG00000016587	ENSRNOG00000020939
				ENSRNOG00000027197						ENSRNOG00000016592	ENSRNOG00000020941
				ENSRNOG00000027240						ENSRNOG00000016617	ENSRNOG00000020952
				ENSRNOG00000027252						ENSRNOG00000016620	ENSRNOG00000020953
				ENSRNOG00000027259						ENSRNOG00000016630	ENSRNOG00000020956
				ENSRNOG00000027271						ENSRNOG00000016632	ENSRNOG00000020992
				ENSRNOG00000027305						ENSRNOG00000016640	ENSRNOG00000020993
				ENSRNOG00000027392						ENSRNOG00000016643	ENSRNOG00000020995
				ENSRNOG00000027430						ENSRNOG00000016650	ENSRNOG00000020996
				ENSRNOG00000027456						ENSRNOG00000016670	ENSRNOG00000021000
				ENSRNOG00000027463						ENSRNOG00000016696	ENSRNOG00000021011
				ENSRNOG00000027489						ENSRNOG00000016701	ENSRNOG00000021014
				ENSRNOG00000027540						ENSRNOG00000016722	ENSRNOG00000021027
				ENSRNOG00000027542						ENSRNOG00000016737	ENSRNOG00000021053
				ENSRNOG00000027590						ENSRNOG00000016752	ENSRNOG00000021063
				ENSRNOG00000027592						ENSRNOG00000016756	ENSRNOG00000021082
				ENSRNOG00000027645						ENSRNOG00000016758	ENSRNOG00000021095
				ENSRNOG00000027658						ENSRNOG00000016760	ENSRNOG00000021097
				ENSRNOG00000027672						ENSRNOG00000016769	ENSRNOG00000021147
				ENSRNOG00000027733						ENSRNOG00000016773	ENSRNOG00000021149
				ENSRNOG00000027770						ENSRNOG00000016782	ENSRNOG00000021150
				ENSRNOG00000027833						ENSRNOG00000016791	ENSRNOG00000021174
				ENSRNOG00000027841						ENSRNOG00000016794	ENSRNOG00000021176
				ENSRNOG00000027849						ENSRNOG00000016825	ENSRNOG00000021177
				ENSRNOG00000027880						ENSRNOG00000016826	ENSRNOG00000021201
				ENSRNOG00000027891						ENSRNOG00000016828	ENSRNOG00000021206
				ENSRNOG00000027894						ENSRNOG00000016831	ENSRNOG00000021207
				ENSRNOG00000027935						ENSRNOG00000016841	ENSRNOG00000021231
				ENSRNOG00000027938						ENSRNOG00000016846	ENSRNOG00000021256
				ENSRNOG00000028064						ENSRNOG00000016852	ENSRNOG00000021269
				ENSRNOG00000028075						ENSRNOG00000016863	ENSRNOG00000021273
				ENSRNOG00000028077						ENSRNOG00000016866	ENSRNOG00000021274
				ENSRNOG00000028097						ENSRNOG00000016885	ENSRNOG00000021276
				ENSRNOG00000028168						ENSRNOG00000016950	ENSRNOG00000021285
				ENSRNOG00000028187						ENSRNOG00000016977	ENSRNOG00000021303
				ENSRNOG00000028211						ENSRNOG00000016978	ENSRNOG00000021316
				ENSRNOG00000028216						ENSRNOG00000016980	ENSRNOG00000021324
				ENSRNOG00000028227						ENSRNOG00000016995	ENSRNOG00000021355
				ENSRNOG00000028241						ENSRNOG00000016999	ENSRNOG00000021364
				ENSRNOG00000028243						ENSRNOG00000017002	ENSRNOG00000021381
				ENSRNOG00000028248						ENSRNOG00000017020	ENSRNOG00000021395
				ENSRNOG00000028255						ENSRNOG00000017027	ENSRNOG00000021433
				ENSRNOG00000028274						ENSRNOG00000017033	ENSRNOG00000021463
				ENSRNOG00000028348						ENSRNOG00000017037	ENSRNOG00000021478
				ENSRNOG00000028350						ENSRNOG00000017069	ENSRNOG00000021493
				ENSRNOG00000028368						ENSRNOG00000017070	ENSRNOG00000021517
				ENSRNOG00000028386						ENSRNOG00000017078	ENSRNOG00000021521
				ENSRNOG00000028390						ENSRNOG00000017086	ENSRNOG00000021553
				ENSRNOG00000028404						ENSRNOG00000017087	ENSRNOG00000021555
				ENSRNOG00000028448						ENSRNOG00000017089	ENSRNOG00000021575
				ENSRNOG00000028505						ENSRNOG00000017115	ENSRNOG00000021578
				ENSRNOG00000028523						ENSRNOG00000017118	ENSRNOG00000021602
				ENSRNOG00000028569						ENSRNOG00000017120	ENSRNOG00000021615
				ENSRNOG00000028597						ENSRNOG00000017130	ENSRNOG00000021660
				ENSRNOG00000028624						ENSRNOG00000017132	ENSRNOG00000021670
				ENSRNOG00000028630						ENSRNOG00000017146	ENSRNOG00000021680
				ENSRNOG00000028650						ENSRNOG00000017154	ENSRNOG00000021712
				ENSRNOG00000028656						ENSRNOG00000017157	ENSRNOG00000021726
				ENSRNOG00000028658						ENSRNOG00000017172	ENSRNOG00000021735
				ENSRNOG00000028659						ENSRNOG00000017174	ENSRNOG00000021750
				ENSRNOG00000028730						ENSRNOG00000017175	ENSRNOG00000021752
				ENSRNOG00000028742						ENSRNOG00000017180	ENSRNOG00000021763
				ENSRNOG00000028744						ENSRNOG00000017181	ENSRNOG00000021795
				ENSRNOG00000028753						ENSRNOG00000017206	ENSRNOG00000021796
				ENSRNOG00000028845						ENSRNOG00000017209	ENSRNOG00000021814
				ENSRNOG00000028984						ENSRNOG00000017212	ENSRNOG00000021840
				ENSRNOG00000029012						ENSRNOG00000017220	ENSRNOG00000021954
				ENSRNOG00000029047						ENSRNOG00000017225	ENSRNOG00000021966
				ENSRNOG00000029064						ENSRNOG00000017237	ENSRNOG00000022007
				ENSRNOG00000029071						ENSRNOG00000017243	ENSRNOG00000022032
				ENSRNOG00000029127						ENSRNOG00000017260	ENSRNOG00000022066
				ENSRNOG00000029141						ENSRNOG00000017273	ENSRNOG00000022136
				ENSRNOG00000029184						ENSRNOG00000017277	ENSRNOG00000022144
				ENSRNOG00000029195						ENSRNOG00000017283	ENSRNOG00000022225
				ENSRNOG00000029242						ENSRNOG00000017330	ENSRNOG00000022242
				ENSRNOG00000029292						ENSRNOG00000017333	ENSRNOG00000022252
				ENSRNOG00000029321						ENSRNOG00000017354	ENSRNOG00000022256
				ENSRNOG00000029333						ENSRNOG00000017386	ENSRNOG00000022298
				ENSRNOG00000029342						ENSRNOG00000017392	ENSRNOG00000022305
				ENSRNOG00000029386						ENSRNOG00000017403	ENSRNOG00000022343
				ENSRNOG00000029427						ENSRNOG00000017406	ENSRNOG00000022347
				ENSRNOG00000029465						ENSRNOG00000017413	ENSRNOG00000022355
				ENSRNOG00000029466						ENSRNOG00000017414	ENSRNOG00000022431
				ENSRNOG00000029556						ENSRNOG00000017427	ENSRNOG00000022482
				ENSRNOG00000029560						ENSRNOG00000017428	ENSRNOG00000022499
				ENSRNOG00000029586						ENSRNOG00000017438	ENSRNOG00000022502
				ENSRNOG00000029608						ENSRNOG00000017444	ENSRNOG00000022505
				ENSRNOG00000029610						ENSRNOG00000017448	ENSRNOG00000022515
				ENSRNOG00000029614						ENSRNOG00000017459	ENSRNOG00000022576
				ENSRNOG00000029658						ENSRNOG00000017469	ENSRNOG00000022641
				ENSRNOG00000029663						ENSRNOG00000017500	ENSRNOG00000022669
				ENSRNOG00000029682						ENSRNOG00000017510	ENSRNOG00000022697
				ENSRNOG00000029762						ENSRNOG00000017512	ENSRNOG00000022698
				ENSRNOG00000029811						ENSRNOG00000017518	ENSRNOG00000022701
				ENSRNOG00000029821						ENSRNOG00000017539	ENSRNOG00000022704
				ENSRNOG00000029826						ENSRNOG00000017546	ENSRNOG00000022725
				ENSRNOG00000029865						ENSRNOG00000017582	ENSRNOG00000022736
				ENSRNOG00000029876						ENSRNOG00000017589	ENSRNOG00000022742
				ENSRNOG00000029903						ENSRNOG00000017609	ENSRNOG00000022748
				ENSRNOG00000029938						ENSRNOG00000017625	ENSRNOG00000022791
				ENSRNOG00000029986						ENSRNOG00000017635	ENSRNOG00000022837
				ENSRNOG00000030022						ENSRNOG00000017656	ENSRNOG00000022838
				ENSRNOG00000030024						ENSRNOG00000017657	ENSRNOG00000022845
				ENSRNOG00000030031						ENSRNOG00000017660	ENSRNOG00000022871
				ENSRNOG00000030101						ENSRNOG00000017671	ENSRNOG00000022893
				ENSRNOG00000030124						ENSRNOG00000017673	ENSRNOG00000022894
				ENSRNOG00000030142						ENSRNOG00000017686	ENSRNOG00000022899
				ENSRNOG00000030151						ENSRNOG00000017703	ENSRNOG00000022921
				ENSRNOG00000030163						ENSRNOG00000017704	ENSRNOG00000022932
				ENSRNOG00000030180						ENSRNOG00000017707	ENSRNOG00000022946
				ENSRNOG00000030213						ENSRNOG00000017712	ENSRNOG00000022957
				ENSRNOG00000030216						ENSRNOG00000017798	ENSRNOG00000022980
				ENSRNOG00000030243						ENSRNOG00000017803	ENSRNOG00000022982
				ENSRNOG00000030285						ENSRNOG00000017821	ENSRNOG00000022999
				ENSRNOG00000030314						ENSRNOG00000017828	ENSRNOG00000023023
				ENSRNOG00000030431						ENSRNOG00000017871	ENSRNOG00000023093
				ENSRNOG00000030466						ENSRNOG00000017874	ENSRNOG00000023109
				ENSRNOG00000030541						ENSRNOG00000017895	ENSRNOG00000023116
				ENSRNOG00000030542						ENSRNOG00000017897	ENSRNOG00000023122
				ENSRNOG00000030665						ENSRNOG00000017915	ENSRNOG00000023130
				ENSRNOG00000030712						ENSRNOG00000017962	ENSRNOG00000023177
				ENSRNOG00000030759						ENSRNOG00000017980	ENSRNOG00000023216
				ENSRNOG00000030771						ENSRNOG00000018009	ENSRNOG00000023272
				ENSRNOG00000030775						ENSRNOG00000018019	ENSRNOG00000023313
				ENSRNOG00000030800						ENSRNOG00000018039	ENSRNOG00000023320
				ENSRNOG00000030840						ENSRNOG00000018054	ENSRNOG00000023340
				ENSRNOG00000030880						ENSRNOG00000018058	ENSRNOG00000023403
				ENSRNOG00000030910						ENSRNOG00000018073	ENSRNOG00000023410
				ENSRNOG00000030927						ENSRNOG00000018087	ENSRNOG00000023423
				ENSRNOG00000030983						ENSRNOG00000018094	ENSRNOG00000023427
				ENSRNOG00000031052						ENSRNOG00000018109	ENSRNOG00000023433
				ENSRNOG00000031061						ENSRNOG00000018126	ENSRNOG00000023452
				ENSRNOG00000031092						ENSRNOG00000018144	ENSRNOG00000023476
				ENSRNOG00000031099						ENSRNOG00000018163	ENSRNOG00000023493
				ENSRNOG00000031197						ENSRNOG00000018166	ENSRNOG00000023528
				ENSRNOG00000031364						ENSRNOG00000018171	ENSRNOG00000023529
				ENSRNOG00000031398						ENSRNOG00000018185	ENSRNOG00000023538
				ENSRNOG00000031440						ENSRNOG00000018198	ENSRNOG00000023543
				ENSRNOG00000031448						ENSRNOG00000018204	ENSRNOG00000023557
				ENSRNOG00000031475						ENSRNOG00000018205	ENSRNOG00000023561
				ENSRNOG00000031595						ENSRNOG00000018207	ENSRNOG00000023640
				ENSRNOG00000031607						ENSRNOG00000018217	ENSRNOG00000023657
				ENSRNOG00000031669						ENSRNOG00000018254	ENSRNOG00000023664
				ENSRNOG00000031732						ENSRNOG00000018257	ENSRNOG00000023764
				ENSRNOG00000031739						ENSRNOG00000018282	ENSRNOG00000023778
				ENSRNOG00000031760						ENSRNOG00000018286	ENSRNOG00000023786
				ENSRNOG00000031852						ENSRNOG00000018292	ENSRNOG00000023824
				ENSRNOG00000031889						ENSRNOG00000018311	ENSRNOG00000023850
				ENSRNOG00000031916						ENSRNOG00000018316	ENSRNOG00000023851
				ENSRNOG00000032070						ENSRNOG00000018322	ENSRNOG00000023870
				ENSRNOG00000032100						ENSRNOG00000018337	ENSRNOG00000023874
				ENSRNOG00000032177						ENSRNOG00000018338	ENSRNOG00000023910
				ENSRNOG00000032178						ENSRNOG00000018342	ENSRNOG00000023919
				ENSRNOG00000032180						ENSRNOG00000018358	ENSRNOG00000023920
				ENSRNOG00000032195						ENSRNOG00000018367	ENSRNOG00000023946
				ENSRNOG00000032206						ENSRNOG00000018371	ENSRNOG00000023965
				ENSRNOG00000032208						ENSRNOG00000018384	ENSRNOG00000024011
				ENSRNOG00000032240						ENSRNOG00000018387	ENSRNOG00000024030
				ENSRNOG00000032274						ENSRNOG00000018390	ENSRNOG00000024071
				ENSRNOG00000032311						ENSRNOG00000018394	ENSRNOG00000024073
				ENSRNOG00000032364						ENSRNOG00000018402	ENSRNOG00000024112
				ENSRNOG00000032374						ENSRNOG00000018445	ENSRNOG00000024125
				ENSRNOG00000032407						ENSRNOG00000018448	ENSRNOG00000024128
				ENSRNOG00000032429						ENSRNOG00000018450	ENSRNOG00000024190
				ENSRNOG00000032437						ENSRNOG00000018452	ENSRNOG00000024247
				ENSRNOG00000032472						ENSRNOG00000018458	ENSRNOG00000024259
				ENSRNOG00000032534						ENSRNOG00000018459	ENSRNOG00000024291
				ENSRNOG00000032539						ENSRNOG00000018484	ENSRNOG00000024335
				ENSRNOG00000032546						ENSRNOG00000018488	ENSRNOG00000024345
				ENSRNOG00000032569						ENSRNOG00000018498	ENSRNOG00000024376
				ENSRNOG00000032574						ENSRNOG00000018526	ENSRNOG00000024413
				ENSRNOG00000032576						ENSRNOG00000018566	ENSRNOG00000024428
				ENSRNOG00000032579						ENSRNOG00000018582	ENSRNOG00000024450
				ENSRNOG00000032639						ENSRNOG00000018599	ENSRNOG00000024454
				ENSRNOG00000032656						ENSRNOG00000018602	ENSRNOG00000024499
				ENSRNOG00000032659						ENSRNOG00000018611	ENSRNOG00000024506
				ENSRNOG00000032684						ENSRNOG00000018622	ENSRNOG00000024508
				ENSRNOG00000032703						ENSRNOG00000018630	ENSRNOG00000024543
				ENSRNOG00000032748						ENSRNOG00000018646	ENSRNOG00000024566
				ENSRNOG00000032768						ENSRNOG00000018650	ENSRNOG00000024620
				ENSRNOG00000032773						ENSRNOG00000018659	ENSRNOG00000024650
				ENSRNOG00000032798						ENSRNOG00000018669	ENSRNOG00000024651
				ENSRNOG00000032825						ENSRNOG00000018681	ENSRNOG00000024657
				ENSRNOG00000032844						ENSRNOG00000018689	ENSRNOG00000024678
				ENSRNOG00000032936						ENSRNOG00000018690	ENSRNOG00000024706
				ENSRNOG00000032941						ENSRNOG00000018712	ENSRNOG00000024733
				ENSRNOG00000032946						ENSRNOG00000018714	ENSRNOG00000024785
				ENSRNOG00000033059						ENSRNOG00000018741	ENSRNOG00000024801
				ENSRNOG00000033099						ENSRNOG00000018752	ENSRNOG00000024808
				ENSRNOG00000033110						ENSRNOG00000018775	ENSRNOG00000024947
				ENSRNOG00000033215						ENSRNOG00000018778	ENSRNOG00000024952
				ENSRNOG00000033318						ENSRNOG00000018781	ENSRNOG00000024967
				ENSRNOG00000033361						ENSRNOG00000018784	ENSRNOG00000024970
				ENSRNOG00000033444						ENSRNOG00000018789	ENSRNOG00000024972
				ENSRNOG00000033494						ENSRNOG00000018794	ENSRNOG00000025030
				ENSRNOG00000033498						ENSRNOG00000018804	ENSRNOG00000025052
				ENSRNOG00000033502						ENSRNOG00000018808	ENSRNOG00000025076
				ENSRNOG00000033515						ENSRNOG00000018811	ENSRNOG00000025115
				ENSRNOG00000033522						ENSRNOG00000018824	ENSRNOG00000025120
				ENSRNOG00000033528						ENSRNOG00000018827	ENSRNOG00000025141
				ENSRNOG00000033556						ENSRNOG00000018830	ENSRNOG00000025145
				ENSRNOG00000033609						ENSRNOG00000018835	ENSRNOG00000025189
				ENSRNOG00000033618						ENSRNOG00000018839	ENSRNOG00000025254
				ENSRNOG00000033641						ENSRNOG00000018851	ENSRNOG00000025274
				ENSRNOG00000033660						ENSRNOG00000018853	ENSRNOG00000025300
				ENSRNOG00000033733						ENSRNOG00000018854	ENSRNOG00000025360
				ENSRNOG00000033865						ENSRNOG00000018858	ENSRNOG00000025406
				ENSRNOG00000033869						ENSRNOG00000018905	ENSRNOG00000025416
				ENSRNOG00000033887						ENSRNOG00000018911	ENSRNOG00000025423
				ENSRNOG00000033893						ENSRNOG00000018915	ENSRNOG00000025519
				ENSRNOG00000033921						ENSRNOG00000018943	ENSRNOG00000025551
				ENSRNOG00000033923						ENSRNOG00000018952	ENSRNOG00000025554
				ENSRNOG00000033940						ENSRNOG00000018971	ENSRNOG00000025581
				ENSRNOG00000033942						ENSRNOG00000018982	ENSRNOG00000025601
				ENSRNOG00000034007						ENSRNOG00000018989	ENSRNOG00000025619
				ENSRNOG00000034031						ENSRNOG00000018992	ENSRNOG00000025625
				ENSRNOG00000034084						ENSRNOG00000018999	ENSRNOG00000025689
				ENSRNOG00000034089						ENSRNOG00000019018	ENSRNOG00000025751
				ENSRNOG00000034157						ENSRNOG00000019027	ENSRNOG00000025767
				ENSRNOG00000034200						ENSRNOG00000019028	ENSRNOG00000025768
				ENSRNOG00000034221						ENSRNOG00000019043	ENSRNOG00000025805
				ENSRNOG00000034269						ENSRNOG00000019048	ENSRNOG00000025848
				ENSRNOG00000034287						ENSRNOG00000019050	ENSRNOG00000025874
				ENSRNOG00000036585						ENSRNOG00000019057	ENSRNOG00000025948
				ENSRNOG00000036598						ENSRNOG00000019077	ENSRNOG00000025957
				ENSRNOG00000036649						ENSRNOG00000019087	ENSRNOG00000025998
				ENSRNOG00000036667						ENSRNOG00000019128	ENSRNOG00000026049
				ENSRNOG00000036678						ENSRNOG00000019141	ENSRNOG00000026051
				ENSRNOG00000036745						ENSRNOG00000019142	ENSRNOG00000026065
				ENSRNOG00000036826						ENSRNOG00000019143	ENSRNOG00000026177
				ENSRNOG00000036828						ENSRNOG00000019147	ENSRNOG00000026208
				ENSRNOG00000036833						ENSRNOG00000019179	ENSRNOG00000026226
				ENSRNOG00000036842						ENSRNOG00000019180	ENSRNOG00000026267
				ENSRNOG00000036856						ENSRNOG00000019184	ENSRNOG00000026286
				ENSRNOG00000036866						ENSRNOG00000019192	ENSRNOG00000026319
				ENSRNOG00000036880						ENSRNOG00000019193	ENSRNOG00000026387
				ENSRNOG00000036911						ENSRNOG00000019196	ENSRNOG00000026415
				ENSRNOG00000036964						ENSRNOG00000019202	ENSRNOG00000026432
				ENSRNOG00000037080						ENSRNOG00000019217	ENSRNOG00000026493
				ENSRNOG00000037190						ENSRNOG00000019249	ENSRNOG00000026504
				ENSRNOG00000037196						ENSRNOG00000019270	ENSRNOG00000026573
				ENSRNOG00000037214						ENSRNOG00000019281	ENSRNOG00000026592
				ENSRNOG00000037252						ENSRNOG00000019283	ENSRNOG00000026594
				ENSRNOG00000037273						ENSRNOG00000019288	ENSRNOG00000026600
				ENSRNOG00000037300						ENSRNOG00000019305	ENSRNOG00000026616
				ENSRNOG00000037307						ENSRNOG00000019308	ENSRNOG00000026646
				ENSRNOG00000037456						ENSRNOG00000019310	ENSRNOG00000026650
				ENSRNOG00000037462						ENSRNOG00000019311	ENSRNOG00000026662
				ENSRNOG00000037514						ENSRNOG00000019322	ENSRNOG00000026682
				ENSRNOG00000037604						ENSRNOG00000019330	ENSRNOG00000026700
				ENSRNOG00000037640						ENSRNOG00000019352	ENSRNOG00000026702
				ENSRNOG00000037667						ENSRNOG00000019377	ENSRNOG00000026718
				ENSRNOG00000037668						ENSRNOG00000019388	ENSRNOG00000026842
				ENSRNOG00000037688						ENSRNOG00000019390	ENSRNOG00000026844
				ENSRNOG00000037695						ENSRNOG00000019413	ENSRNOG00000026846
				ENSRNOG00000037770						ENSRNOG00000019418	ENSRNOG00000026914
				ENSRNOG00000037799						ENSRNOG00000019422	ENSRNOG00000026930
				ENSRNOG00000037851						ENSRNOG00000019429	ENSRNOG00000026931
				ENSRNOG00000037891						ENSRNOG00000019430	ENSRNOG00000026936
				ENSRNOG00000037911						ENSRNOG00000019445	ENSRNOG00000026937
				ENSRNOG00000038002						ENSRNOG00000019467	ENSRNOG00000026944
				ENSRNOG00000038022						ENSRNOG00000019477	ENSRNOG00000026978
				ENSRNOG00000038074						ENSRNOG00000019482	ENSRNOG00000026985
				ENSRNOG00000038102						ENSRNOG00000019495	ENSRNOG00000026989
				ENSRNOG00000038135						ENSRNOG00000019496	ENSRNOG00000027035
				ENSRNOG00000038190						ENSRNOG00000019533	ENSRNOG00000027042
				ENSRNOG00000038200						ENSRNOG00000019534	ENSRNOG00000027049
				ENSRNOG00000038202						ENSRNOG00000019549	ENSRNOG00000027061
				ENSRNOG00000038291						ENSRNOG00000019559	ENSRNOG00000027115
				ENSRNOG00000038328						ENSRNOG00000019564	ENSRNOG00000027139
				ENSRNOG00000038403						ENSRNOG00000019575	ENSRNOG00000027179
				ENSRNOG00000038406						ENSRNOG00000019582	ENSRNOG00000027193
				ENSRNOG00000038420						ENSRNOG00000019587	ENSRNOG00000027249
				ENSRNOG00000038495						ENSRNOG00000019609	ENSRNOG00000027263
				ENSRNOG00000038607						ENSRNOG00000019613	ENSRNOG00000027341
				ENSRNOG00000038766						ENSRNOG00000019614	ENSRNOG00000027376
				ENSRNOG00000038784						ENSRNOG00000019615	ENSRNOG00000027408
				ENSRNOG00000038909						ENSRNOG00000019622	ENSRNOG00000027410
				ENSRNOG00000038911						ENSRNOG00000019627	ENSRNOG00000027451
				ENSRNOG00000038948						ENSRNOG00000019639	ENSRNOG00000027456
				ENSRNOG00000039076						ENSRNOG00000019645	ENSRNOG00000027498
				ENSRNOG00000039086						ENSRNOG00000019661	ENSRNOG00000027503
				ENSRNOG00000039107						ENSRNOG00000019662	ENSRNOG00000027571
				ENSRNOG00000039152						ENSRNOG00000019673	ENSRNOG00000027593
				ENSRNOG00000039191						ENSRNOG00000019677	ENSRNOG00000027601
				ENSRNOG00000039207						ENSRNOG00000019692	ENSRNOG00000027691
				ENSRNOG00000039300						ENSRNOG00000019695	ENSRNOG00000027722
				ENSRNOG00000039357						ENSRNOG00000019698	ENSRNOG00000027730
				ENSRNOG00000039388						ENSRNOG00000019702	ENSRNOG00000027747
				ENSRNOG00000039522						ENSRNOG00000019728	ENSRNOG00000027761
				ENSRNOG00000039539						ENSRNOG00000019742	ENSRNOG00000027770
				ENSRNOG00000039556						ENSRNOG00000019744	ENSRNOG00000027797
				ENSRNOG00000039571						ENSRNOG00000019754	ENSRNOG00000027871
				ENSRNOG00000039596						ENSRNOG00000019770	ENSRNOG00000027891
				ENSRNOG00000039656						ENSRNOG00000019780	ENSRNOG00000027901
				ENSRNOG00000039668						ENSRNOG00000019791	ENSRNOG00000027942
				ENSRNOG00000039721						ENSRNOG00000019807	ENSRNOG00000027949
				ENSRNOG00000039807						ENSRNOG00000019810	ENSRNOG00000027971
				ENSRNOG00000039966						ENSRNOG00000019822	ENSRNOG00000027990
				ENSRNOG00000039969						ENSRNOG00000019824	ENSRNOG00000028024
				ENSRNOG00000040120						ENSRNOG00000019831	ENSRNOG00000028041
				ENSRNOG00000040140						ENSRNOG00000019838	ENSRNOG00000028108
				ENSRNOG00000040155						ENSRNOG00000019842	ENSRNOG00000028112
				ENSRNOG00000040201						ENSRNOG00000019851	ENSRNOG00000028137
				ENSRNOG00000040384						ENSRNOG00000019854	ENSRNOG00000028188
				ENSRNOG00000041744						ENSRNOG00000019855	ENSRNOG00000028206
				ENSRNOG00000042036						ENSRNOG00000019869	ENSRNOG00000028216
				ENSRNOG00000042041						ENSRNOG00000019890	ENSRNOG00000028238
				ENSRNOG00000042062						ENSRNOG00000019892	ENSRNOG00000028241
				ENSRNOG00000042068						ENSRNOG00000019907	ENSRNOG00000028279
				ENSRNOG00000042118						ENSRNOG00000019924	ENSRNOG00000028288
				ENSRNOG00000042170						ENSRNOG00000019943	ENSRNOG00000028310
				ENSRNOG00000042173						ENSRNOG00000019948	ENSRNOG00000028319
				ENSRNOG00000042186						ENSRNOG00000019959	ENSRNOG00000028328
				ENSRNOG00000042201						ENSRNOG00000019961	ENSRNOG00000028350
				ENSRNOG00000042213						ENSRNOG00000019965	ENSRNOG00000028356
				ENSRNOG00000042256						ENSRNOG00000019973	ENSRNOG00000028403
				ENSRNOG00000042340						ENSRNOG00000019995	ENSRNOG00000028404
				ENSRNOG00000042374						ENSRNOG00000019999	ENSRNOG00000028426
				ENSRNOG00000042411						ENSRNOG00000020009	ENSRNOG00000028430
				ENSRNOG00000042422						ENSRNOG00000020021	ENSRNOG00000028436
				ENSRNOG00000042445						ENSRNOG00000020022	ENSRNOG00000028440
				ENSRNOG00000042485						ENSRNOG00000020027	ENSRNOG00000028451
				ENSRNOG00000042519						ENSRNOG00000020038	ENSRNOG00000028460
				ENSRNOG00000042533						ENSRNOG00000020063	ENSRNOG00000028512
				ENSRNOG00000042536						ENSRNOG00000020129	ENSRNOG00000028526
				ENSRNOG00000042556						ENSRNOG00000020136	ENSRNOG00000028531
				ENSRNOG00000042609						ENSRNOG00000020138	ENSRNOG00000028541
				ENSRNOG00000042623						ENSRNOG00000020142	ENSRNOG00000028584
				ENSRNOG00000042668						ENSRNOG00000020147	ENSRNOG00000028598
				ENSRNOG00000042728						ENSRNOG00000020148	ENSRNOG00000028602
				ENSRNOG00000042741						ENSRNOG00000020155	ENSRNOG00000028616
				ENSRNOG00000042787						ENSRNOG00000020173	ENSRNOG00000028623
				ENSRNOG00000042867						ENSRNOG00000020179	ENSRNOG00000028625
				ENSRNOG00000042976						ENSRNOG00000020189	ENSRNOG00000028626
				ENSRNOG00000042990						ENSRNOG00000020202	ENSRNOG00000028632
				ENSRNOG00000043059						ENSRNOG00000020206	ENSRNOG00000028641
				ENSRNOG00000043102						ENSRNOG00000020229	ENSRNOG00000028649
				ENSRNOG00000043117						ENSRNOG00000020248	ENSRNOG00000028651
				ENSRNOG00000043137						ENSRNOG00000020263	ENSRNOG00000028652
				ENSRNOG00000043143						ENSRNOG00000020279	ENSRNOG00000028674
				ENSRNOG00000043167						ENSRNOG00000020282	ENSRNOG00000028701
				ENSRNOG00000043185						ENSRNOG00000020300	ENSRNOG00000028717
				ENSRNOG00000043186						ENSRNOG00000020307	ENSRNOG00000028746
				ENSRNOG00000043197						ENSRNOG00000020310	ENSRNOG00000028750
				ENSRNOG00000043203						ENSRNOG00000020317	ENSRNOG00000028781
				ENSRNOG00000043206						ENSRNOG00000020318	ENSRNOG00000028844
				ENSRNOG00000043212						ENSRNOG00000020322	ENSRNOG00000028870
				ENSRNOG00000043216						ENSRNOG00000020325	ENSRNOG00000028883
				ENSRNOG00000043300						ENSRNOG00000020350	ENSRNOG00000028884
				ENSRNOG00000043311						ENSRNOG00000020372	ENSRNOG00000028889
				ENSRNOG00000043357						ENSRNOG00000020381	ENSRNOG00000028891
				ENSRNOG00000043364						ENSRNOG00000020389	ENSRNOG00000028919
				ENSRNOG00000043378						ENSRNOG00000020393	ENSRNOG00000028941
				ENSRNOG00000043390						ENSRNOG00000020399	ENSRNOG00000028955
				ENSRNOG00000043410						ENSRNOG00000020400	ENSRNOG00000028992
				ENSRNOG00000043441						ENSRNOG00000020401	ENSRNOG00000029001
				ENSRNOG00000043451						ENSRNOG00000020407	ENSRNOG00000029007
				ENSRNOG00000043466						ENSRNOG00000020410	ENSRNOG00000029022
				ENSRNOG00000043502						ENSRNOG00000020431	ENSRNOG00000029029
				ENSRNOG00000043513						ENSRNOG00000020432	ENSRNOG00000029070
				ENSRNOG00000045598						ENSRNOG00000020465	ENSRNOG00000029071
				ENSRNOG00000045679						ENSRNOG00000020478	ENSRNOG00000029078
				ENSRNOG00000045689						ENSRNOG00000020479	ENSRNOG00000029128
				ENSRNOG00000045703						ENSRNOG00000020482	ENSRNOG00000029195
				ENSRNOG00000045708						ENSRNOG00000020502	ENSRNOG00000029221
				ENSRNOG00000045728						ENSRNOG00000020505	ENSRNOG00000029223
				ENSRNOG00000045735						ENSRNOG00000020533	ENSRNOG00000029260
				ENSRNOG00000045756						ENSRNOG00000020544	ENSRNOG00000029292
				ENSRNOG00000045765						ENSRNOG00000020546	ENSRNOG00000029321
				ENSRNOG00000045816						ENSRNOG00000020552	ENSRNOG00000029409
				ENSRNOG00000045846						ENSRNOG00000020570	ENSRNOG00000029512
				ENSRNOG00000045857						ENSRNOG00000020576	ENSRNOG00000029528
				ENSRNOG00000045859						ENSRNOG00000020577	ENSRNOG00000029549
				ENSRNOG00000045913						ENSRNOG00000020579	ENSRNOG00000029610
				ENSRNOG00000045941						ENSRNOG00000020587	ENSRNOG00000029637
				ENSRNOG00000045992						ENSRNOG00000020617	ENSRNOG00000029707
				ENSRNOG00000046001						ENSRNOG00000020630	ENSRNOG00000029711
				ENSRNOG00000046007						ENSRNOG00000020637	ENSRNOG00000029740
				ENSRNOG00000046021						ENSRNOG00000020644	ENSRNOG00000029756
				ENSRNOG00000046023						ENSRNOG00000020652	ENSRNOG00000029776
				ENSRNOG00000046054						ENSRNOG00000020653	ENSRNOG00000029792
				ENSRNOG00000046139						ENSRNOG00000020656	ENSRNOG00000029805
				ENSRNOG00000046148						ENSRNOG00000020657	ENSRNOG00000029871
				ENSRNOG00000046152						ENSRNOG00000020660	ENSRNOG00000029876
				ENSRNOG00000046171						ENSRNOG00000020679	ENSRNOG00000029885
				ENSRNOG00000046178						ENSRNOG00000020687	ENSRNOG00000029893
				ENSRNOG00000046195						ENSRNOG00000020694	ENSRNOG00000029957
				ENSRNOG00000046207						ENSRNOG00000020699	ENSRNOG00000029971
				ENSRNOG00000046271						ENSRNOG00000020706	ENSRNOG00000029980
				ENSRNOG00000046274						ENSRNOG00000020716	ENSRNOG00000029986
				ENSRNOG00000046285						ENSRNOG00000020726	ENSRNOG00000029996
				ENSRNOG00000046331						ENSRNOG00000020729	ENSRNOG00000030019
				ENSRNOG00000046376						ENSRNOG00000020733	ENSRNOG00000030163
				ENSRNOG00000046442						ENSRNOG00000020743	ENSRNOG00000030170
				ENSRNOG00000046471						ENSRNOG00000020788	ENSRNOG00000030177
				ENSRNOG00000046603						ENSRNOG00000020811	ENSRNOG00000030182
				ENSRNOG00000046633						ENSRNOG00000020812	ENSRNOG00000030210
				ENSRNOG00000046660						ENSRNOG00000020821	ENSRNOG00000030222
				ENSRNOG00000046711						ENSRNOG00000020822	ENSRNOG00000030235
				ENSRNOG00000046730						ENSRNOG00000020839	ENSRNOG00000030285
				ENSRNOG00000046769						ENSRNOG00000020843	ENSRNOG00000030319
				ENSRNOG00000046791						ENSRNOG00000020845	ENSRNOG00000030371
				ENSRNOG00000046809						ENSRNOG00000020848	ENSRNOG00000030391
				ENSRNOG00000046826						ENSRNOG00000020850	ENSRNOG00000030442
				ENSRNOG00000046863						ENSRNOG00000020851	ENSRNOG00000030447
				ENSRNOG00000046868						ENSRNOG00000020867	ENSRNOG00000030449
				ENSRNOG00000046871						ENSRNOG00000020873	ENSRNOG00000030506
				ENSRNOG00000047005						ENSRNOG00000020880	ENSRNOG00000030535
				ENSRNOG00000047009						ENSRNOG00000020891	ENSRNOG00000030575
				ENSRNOG00000047010						ENSRNOG00000020901	ENSRNOG00000030654
				ENSRNOG00000047086						ENSRNOG00000020914	ENSRNOG00000030666
				ENSRNOG00000047154						ENSRNOG00000020934	ENSRNOG00000030680
				ENSRNOG00000047211						ENSRNOG00000020938	ENSRNOG00000030694
				ENSRNOG00000047232						ENSRNOG00000020945	ENSRNOG00000030700
				ENSRNOG00000047302						ENSRNOG00000020970	ENSRNOG00000030724
				ENSRNOG00000047307						ENSRNOG00000020980	ENSRNOG00000030763
				ENSRNOG00000047330						ENSRNOG00000020991	ENSRNOG00000030812
				ENSRNOG00000047366						ENSRNOG00000021008	ENSRNOG00000030814
				ENSRNOG00000047386						ENSRNOG00000021031	ENSRNOG00000030927
				ENSRNOG00000047387						ENSRNOG00000021041	ENSRNOG00000030981
				ENSRNOG00000047393						ENSRNOG00000021042	ENSRNOG00000030983
				ENSRNOG00000047440						ENSRNOG00000021061	ENSRNOG00000031004
				ENSRNOG00000047451						ENSRNOG00000021062	ENSRNOG00000031022
				ENSRNOG00000047521						ENSRNOG00000021067	ENSRNOG00000031033
				ENSRNOG00000047559						ENSRNOG00000021087	ENSRNOG00000031041
				ENSRNOG00000047586						ENSRNOG00000021088	ENSRNOG00000031053
				ENSRNOG00000047598						ENSRNOG00000021091	ENSRNOG00000031060
				ENSRNOG00000047615						ENSRNOG00000021098	ENSRNOG00000031097
				ENSRNOG00000047656						ENSRNOG00000021100	ENSRNOG00000031127
				ENSRNOG00000047686						ENSRNOG00000021103	ENSRNOG00000031138
				ENSRNOG00000047697						ENSRNOG00000021104	ENSRNOG00000031189
				ENSRNOG00000047706						ENSRNOG00000021110	ENSRNOG00000031203
				ENSRNOG00000047711						ENSRNOG00000021116	ENSRNOG00000031213
				ENSRNOG00000047714						ENSRNOG00000021125	ENSRNOG00000031266
				ENSRNOG00000047729						ENSRNOG00000021129	ENSRNOG00000031273
				ENSRNOG00000047746						ENSRNOG00000021155	ENSRNOG00000031283
				ENSRNOG00000047748						ENSRNOG00000021156	ENSRNOG00000031328
				ENSRNOG00000047756						ENSRNOG00000021160	ENSRNOG00000031348
				ENSRNOG00000047757						ENSRNOG00000021161	ENSRNOG00000031381
				ENSRNOG00000047848						ENSRNOG00000021170	ENSRNOG00000031425
				ENSRNOG00000047860						ENSRNOG00000021182	ENSRNOG00000031458
				ENSRNOG00000047867						ENSRNOG00000021183	ENSRNOG00000031494
				ENSRNOG00000047872						ENSRNOG00000021199	ENSRNOG00000031591
				ENSRNOG00000047966						ENSRNOG00000021237	ENSRNOG00000031662
				ENSRNOG00000048004						ENSRNOG00000021241	ENSRNOG00000031665
				ENSRNOG00000048009						ENSRNOG00000021255	ENSRNOG00000031685
				ENSRNOG00000048024						ENSRNOG00000021261	ENSRNOG00000031748
				ENSRNOG00000048050						ENSRNOG00000021262	ENSRNOG00000031766
				ENSRNOG00000048082						ENSRNOG00000021263	ENSRNOG00000031782
				ENSRNOG00000048089						ENSRNOG00000021347	ENSRNOG00000031801
				ENSRNOG00000048096						ENSRNOG00000021356	ENSRNOG00000031802
				ENSRNOG00000048129						ENSRNOG00000021384	ENSRNOG00000031814
				ENSRNOG00000048151						ENSRNOG00000021403	ENSRNOG00000031833
				ENSRNOG00000048166						ENSRNOG00000021425	ENSRNOG00000031845
				ENSRNOG00000048217						ENSRNOG00000021437	ENSRNOG00000031852
				ENSRNOG00000048220						ENSRNOG00000021447	ENSRNOG00000031875
				ENSRNOG00000048266						ENSRNOG00000021497	ENSRNOG00000031947
				ENSRNOG00000048291						ENSRNOG00000021503	ENSRNOG00000031974
				ENSRNOG00000048295						ENSRNOG00000021510	ENSRNOG00000031979
				ENSRNOG00000048330						ENSRNOG00000021540	ENSRNOG00000032187
				ENSRNOG00000048351						ENSRNOG00000021546	ENSRNOG00000032204
[truncated: 972 more rows]
