# Supplementary material for: Thyroid Dysfunction, Neurological Disorder and Immunosuppression as the Consequences of Long-term Combined Stress
Source: Sci Rep. 2018 Mar 14;8:4552. doi: 10.1038/s41598-018-19564-y (PMC5852085; doi:10.1038/s41598-018-19564-y)
Supplement: Supplementary file 5 — Dataset 4 [file 41598_2018_19564_MOESM5_ESM.xls]

## Sheet: Table S4
KEGG analysis of differentially expressed genes (DEGs) from CSH vs. NCH.
Term	Database	ID	Input number	Background number	P-Value	Input	Hyperlink	img
Neuroactive ligand-receptor interaction	KEGG PATHWAY	rno04080	13	283	0.000292787	Tbxa2r|Prlr|Tshb|Chrnb3|Drd5|Ntsr1|Galr3|Cga|Chrna6|Hrh2|Chrna3|F2rl2|Mc4r	http://www.genome.jp/kegg-bin/show_pathway?rno04080/rno:24684%09red/rno:29235%09red/rno:29636%09red/rno:24816%09red/rno:25461%09red/rno:366274%09red/rno:25653%09red/rno:171131%09red/rno:81721%09red/rno:116700%09red/rno:25635%09red/rno:25101%09red/rno:2519	img/rno04080.html
Amphetamine addiction	KEGG PATHWAY	rno05031	6	65	0.000399421	Slc6a3|Fosb|Arc|Th|Ddc|Slc18a2	http://www.genome.jp/kegg-bin/show_pathway?rno05031/rno:24898%09red/rno:24311%09red/rno:25549%09red/rno:54323%09red/rno:25085%09red/rno:100360880%09red	img/rno05031.html
Cocaine addiction	KEGG PATHWAY	rno05030	5	47	0.000643475	Ddc|Slc18a2|Fosb|Th|Slc6a3	http://www.genome.jp/kegg-bin/show_pathway?rno05030/rno:25549%09red/rno:24311%09red/rno:25085%09red/rno:100360880%09red/rno:24898%09red	img/rno05030.html
Complement and coagulation cascades	KEGG PATHWAY	rno04610	6	71	0.000644025	Serpina1|F5|C4bpb|C1s|F10|C7	http://www.genome.jp/kegg-bin/show_pathway?rno04610/rno:304929%09red/rno:24236%09red/rno:24648%09red/rno:192262%09red/rno:117517%09red/rno:29243%09red	img/rno04610.html
Prolactin signaling pathway	KEGG PATHWAY	rno04917	6	75	0.000862696	Socs4|Esr1|Prlr|Cga|Tnfrsf11a|Th	http://www.genome.jp/kegg-bin/show_pathway?rno04917/rno:24684%09red/rno:24890%09red/rno:498206%09red/rno:116700%09red/rno:305828%09red/rno:25085%09red	img/rno04917.html
Serotonergic synapse	KEGG PATHWAY	rno04726	7	121	0.00218583	Slc6a4|Gnb3|Gng13|Tph1|Tph2|Ddc|Slc18a2	http://www.genome.jp/kegg-bin/show_pathway?rno04726/rno:60449%09red/rno:24848%09red/rno:25549%09red/rno:25553%09red/rno:24311%09red/rno:685451%09red/rno:317675%09red	img/rno04726.html
Dopaminergic synapse	KEGG PATHWAY	rno04728	7	128	0.00300435	Slc6a3|Drd5|Gnb3|Gng13|Th|Ddc|Slc18a2	http://www.genome.jp/kegg-bin/show_pathway?rno04728/rno:24898%09red/rno:24311%09red/rno:25549%09red/rno:60449%09red/rno:685451%09red/rno:25195%09red/rno:25085%09red	img/rno04728.html
Cytokine-cytokine receptor interaction	KEGG PATHWAY	rno04060	9	212	0.00441137	Ccl11|Ccl7|Prlr|Il18r1|Tnfsf9|Tnfrsf11a|Flt4|Il1b|Tnfrsf18	http://www.genome.jp/kegg-bin/show_pathway?rno04060/rno:24684%09red/rno:24494%09red/rno:353218%09red/rno:287561%09red/rno:29397%09red/rno:498206%09red/rno:114110%09red/rno:500598%09red/rno:301365%09red	img/rno04060.html
Alcoholism	KEGG PATHWAY	rno05034	7	145	0.00596388	Slc6a3|Fosb|Gnb3|Gng13|Th|Ddc|Slc18a2	http://www.genome.jp/kegg-bin/show_pathway?rno05034/rno:24898%09red/rno:24311%09red/rno:25549%09red/rno:60449%09red/rno:685451%09red/rno:25085%09red/rno:100360880%09red	img/rno05034.html
African trypanosomiasis	KEGG PATHWAY	rno05143	3	35	0.0151708	Hba1|Il1b|Hbb	http://www.genome.jp/kegg-bin/show_pathway?rno05143/rno:25632%09red/rno:24494%09red/rno:24440%09red	img/rno05143.html
Fat digestion and absorption	KEGG PATHWAY	rno04975	3	40	0.0217021	Pla2g2c|Cel|Pnlip	http://www.genome.jp/kegg-bin/show_pathway?rno04975/rno:29387%09red/rno:25702%09red/rno:24254%09red	img/rno04975.html
PI3K-Akt signaling pathway	KEGG PATHWAY	rno04151	10	330	0.0258431	Prlr|Gnb3|Gng13|Bad|Gys2|Spp1|Ikbkg|Fgf8|Flt4|Ibsp	http://www.genome.jp/kegg-bin/show_pathway?rno04151/rno:24684%09red/rno:60449%09red/rno:25353%09red/rno:114110%09red/rno:29349%09red/rno:24477%09red/rno:25623%09red/rno:685451%09red/rno:64639%09red/rno:309295%09red	img/rno04151.html
Tryptophan metabolism	KEGG PATHWAY	rno00380	3	45	0.0295434	Ddc|Tph1|Tph2	http://www.genome.jp/kegg-bin/show_pathway?rno00380/rno:24311%09red/rno:24848%09red/rno:317675%09red	img/rno00380.html
Osteoclast differentiation	KEGG PATHWAY	rno04380	5	121	0.0349667	Il1b|Fosb|Junb|Ikbkg|Tnfrsf11a	http://www.genome.jp/kegg-bin/show_pathway?rno04380/rno:24494%09red/rno:309295%09red/rno:498206%09red/rno:100360880%09red/rno:24517%09red	img/rno04380.html
Malaria	KEGG PATHWAY	rno05144	3	54	0.0469175	Hba1|Il1b|Hbb	http://www.genome.jp/kegg-bin/show_pathway?rno05144/rno:25632%09red/rno:24494%09red/rno:24440%09red	img/rno05144.html
