# Supplementary material for: Thyroid Dysfunction, Neurological Disorder and Immunosuppression as the Consequences of Long-term Combined Stress
Source: Sci Rep. 2018 Mar 14;8:4552. doi: 10.1038/s41598-018-19564-y (PMC5852085; doi:10.1038/s41598-018-19564-y)
Supplement: Supplementary file 6 — Dataset 5 [file 41598_2018_19564_MOESM6_ESM.xls]

## Sheet: Table S5
KEGG analysis of differentially expressed genes (DEGs) from CSC vs. NCC.
Term	Database	ID	Input number	Background number	P-Value	Input	Hyperlink	img
Ribosome	KEGG PATHWAY	rno03010	41	141	0	Rps27|Rps24|Rps25|Rps21|Rps29|Rpl17|Rps3a|Rps15a|Rpl36al|Fau|Rpl19|Rpl38|Rpl39|Rpl36|Rpl34|Rpl30|Rpl31|Rps9|Rpl22l1|Rps11|Rps17|Rps16|Rps15|Rps14|Rpl7|Rpl5|Rps6|Rps3|Rps2|Rpl41|Rpl37a|Mrpl23|Rpl13a|Rpl24|Rpl27a|Rpl26|Rpl18a|Rpl23|Rpl22|Rplp1|Rpl11	http://www.genome.jp/kegg-bin/show_pathway?rno03010/rno:317646%09red/rno:58927%09red/rno:122799%09red/rno:117053%09red/rno:290641%09red/rno:291434%09red/rno:287417%09red/rno:29304%09red/rno:64298%09red/rno:25347%09red/rno:689284%09red/rno:64640%09red/rno:64307%09red/rno:25348%09red/rno:81768%09red/rno:81769%09red/rno:29288%09red/rno:29286%09red/rno:29285%09red/rno:29284%09red/rno:81767%09red/rno:…	img/rno03010.html
Primary immunodeficiency	KEGG PATHWAY	rno05340	13	35	1.69338e-08	Rfxank|Cd40lg|Cd3e|Il2rg|Cd40|Lck|Btk|Ada|Cd8a|Cd3d|aicda|Tnfrsf13c|Cd19	http://www.genome.jp/kegg-bin/show_pathway?rno05340/rno:24165%09red/rno:306353%09red/rno:24930%09red/rno:500910%09red/rno:367901%09red/rno:25710%09red/rno:313050%09red/rno:140924%09red/rno:84349%09red/rno:315609%09red/rno:399679%09red/rno:171369%09red/rno:365367%09red	img/rno05340.html
Intestinal immune network for IgA production	KEGG PATHWAY	rno04672	13	43	2.80006e-07	Cd28|Cd40lg|Itgb7|Ccl25|Ccr10|Cxcr4|Il15|Cd40|Tnfrsf17|Madcam1|Il15ra|aicda|Tnfrsf13c	http://www.genome.jp/kegg-bin/show_pathway?rno04672/rno:60628%09red/rno:171369%09red/rno:360750%09red/rno:500910%09red/rno:84349%09red/rno:25660%09red/rno:25670%09red/rno:287034%09red/rno:54266%09red/rno:25713%09red/rno:690369%09red/rno:363682%09red/rno:399679%09red	img/rno04672.html
Hematopoietic cell lineage	KEGG PATHWAY	rno04640	16	80	5.43535e-06	Cr2|Cd2|Cd55|Cd22|Itga2|Fcer2|Itga5|Cd37|Cd3g|Fcgr1a|Cd8a|Il1b|Ms4a1|Cd3d|Cd3e|Cd19	http://www.genome.jp/kegg-bin/show_pathway?rno04640/rno:289395%09red/rno:171075%09red/rno:497761%09red/rno:24930%09red/rno:295279%09red/rno:170921%09red/rno:25710%09red/rno:309217%09red/rno:29185%09red/rno:308501%09red/rno:64036%09red/rno:315346%09red/rno:24494%09red/rno:315609%09red/rno:300678%09red/rno:365367%09red	img/rno04640.html
NF-kappa B signaling pathway	KEGG PATHWAY	rno04064	16	86	1.43734e-05	Cd40lg|Ccl4|Tnfsf14|Ccl19|Gadd45b|Bcl2a1|Cd40|Tnfrsf13c|Ltb|Lta|Lat|Vcam1|Ccl21|Il1b|Lck|Btk	http://www.genome.jp/kegg-bin/show_pathway?rno04064/rno:298006%09red/rno:24494%09red/rno:362506%09red/rno:171369%09red/rno:299626%09red/rno:500910%09red/rno:367901%09red/rno:301133%09red/rno:313050%09red/rno:116637%09red/rno:81511%09red/rno:84349%09red/rno:25008%09red/rno:361795%09red/rno:25361%09red/rno:170929%09red	img/rno04064.html
Systemic lupus erythematosus	KEGG PATHWAY	rno05322	15	97	0.000238831	Cd28|Snrpd3|Snrpd1|Cd40lg|C1qc|Cd40|C1qa|Fcgr2a|C4a|Fcgr1a|C3|C2|Hist2h3c2|C7|H2afj	http://www.genome.jp/kegg-bin/show_pathway?rno05322/rno:24231%09red/rno:24233%09red/rno:24232%09red/rno:84349%09red/rno:171369%09red/rno:295279%09red/rno:25660%09red/rno:117517%09red/rno:116591%09red/rno:687711%09red/rno:291794%09red/rno:362634%09red/rno:690795%09red/rno:310678%09red/rno:298566%09red	img/rno05322.html
Complement and coagulation cascades	KEGG PATHWAY	rno04610	12	71	0.000432534	Cr2|Serpina1|Cd55|Proc|Serpinc1|C1qc|C1qa|C4a|C3|C2|F10|C7	http://www.genome.jp/kegg-bin/show_pathway?rno04610/rno:24231%09red/rno:289395%09red/rno:24233%09red/rno:24232%09red/rno:24648%09red/rno:25268%09red/rno:117517%09red/rno:29243%09red/rno:304917%09red/rno:362634%09red/rno:64036%09red/rno:298566%09red	img/rno04610.html
Chemokine signaling pathway	KEGG PATHWAY	rno04062	21	176	0.000622424	Shc4|Cxcl1|Ncf1|Ccl9|Ccr6|Ccl4|Shc3|Vav1|Ccl19|Ccr10|Vav2|Ccl12|Gng4|Gngt2|Was|Cxcr4|Ccl21|Cxcl13|Ccl25|Ccl24|Ccl11	http://www.genome.jp/kegg-bin/show_pathway?rno04062/rno:298006%09red/rno:114118%09red/rno:679845%09red/rno:362506%09red/rno:363682%09red/rno:29397%09red/rno:360750%09red/rno:116637%09red/rno:690825%09red/rno:317371%09red/rno:288593%09red/rno:296603%09red/rno:114553%09red/rno:360579%09red/rno:60628%09red/rno:498335%09red/rno:114858%09red/rno:308163%09red/rno:287562%09red/rno:81503%09red/rno:25156%…	img/rno04062.html
Cytokine-cytokine receptor interaction	KEGG PATHWAY	rno04060	23	212	0.0013185	Ccr10|Il15|Ccl11|Ccl12|Ccl19|Il2rg|Ccl4|Tnfsf14|Ltb|Lta|Ccr6|Cxcr4|Il1b|Il15ra|Tnfrsf13c|Cd40lg|Il21r|Cd40|Tnfrsf17|Ccl21|Cxcl13|Ccl25|Tnfrsf18	http://www.genome.jp/kegg-bin/show_pathway?rno04060/rno:362506%09red/rno:308163%09red/rno:171369%09red/rno:116637%09red/rno:84349%09red/rno:498335%09red/rno:363682%09red/rno:361795%09red/rno:298006%09red/rno:24494%09red/rno:360750%09red/rno:690369%09red/rno:500598%09red/rno:308977%09red/rno:25670%09red/rno:287034%09red/rno:287562%09red/rno:140924%09red/rno:25008%09red/rno:301133%09red/rno:29397%0…	img/rno04060.html
Rheumatoid arthritis	KEGG PATHWAY	rno05323	12	83	0.00180223	Ctla4|Ccl12|Cd28|Il15|Ltb|Itgb2|Atp6v1f|Atp6v0d2|Atp6v1g3|Il1b|Angpt1|Mmp3	http://www.genome.jp/kegg-bin/show_pathway?rno05323/rno:24494%09red/rno:289407%09red/rno:63835%09red/rno:171045%09red/rno:25660%09red/rno:25670%09red/rno:309684%09red/rno:89807%09red/rno:297932%09red/rno:287562%09red/rno:361795%09red/rno:116664%09red	img/rno05323.html
Natural killer cell mediated cytotoxicity	KEGG PATHWAY	rno04650	13	96	0.00216295	Shc4|Itgb2|Shc3|Vav1|Vav2|Lck|Fcgr2a|Cd247|Prf1|Hcst|Lat|Sh2d1a|Ptpn6	http://www.genome.jp/kegg-bin/show_pathway?rno04650/rno:679845%09red/rno:501502%09red/rno:474146%09red/rno:25300%09red/rno:309684%09red/rno:313050%09red/rno:296603%09red/rno:116591%09red/rno:50669%09red/rno:25156%09red/rno:114858%09red/rno:81511%09red/rno:116689%09red	img/rno04650.html
Malaria	KEGG PATHWAY	rno05144	9	54	0.00246313	Ccl12|Itgb2|Cd40lg|Cd40|Hbb|Vcam1|Hba1|Il1b|Hba2	http://www.genome.jp/kegg-bin/show_pathway?rno05144/rno:24494%09red/rno:171369%09red/rno:309684%09red/rno:25632%09red/rno:24440%09red/rno:84349%09red/rno:287562%09red/rno:25361%09red/rno:360504%09red	img/rno05144.html
Prion diseases	KEGG PATHWAY	rno05020	7	36	0.00300912	Sod1|Egr1|C1qc|C1qa|Casp12|Il1b|C7	http://www.genome.jp/kegg-bin/show_pathway?rno05020/rno:24494%09red/rno:24786%09red/rno:156117%09red/rno:117517%09red/rno:362634%09red/rno:24330%09red/rno:298566%09red	img/rno05020.html
T cell receptor signaling pathway	KEGG PATHWAY	rno04660	13	105	0.0047837	Ctla4|Cd28|Cd40lg|Vav1|Vav2|Lck|Lat|Cd247|Cd8a|Cd3g|Cd3d|Ptpn6|Cd3e	http://www.genome.jp/kegg-bin/show_pathway?rno04660/rno:300678%09red/rno:24930%09red/rno:63835%09red/rno:25300%09red/rno:25660%09red/rno:25710%09red/rno:296603%09red/rno:25156%09red/rno:84349%09red/rno:315609%09red/rno:313050%09red/rno:81511%09red/rno:116689%09red	img/rno04660.html
Staphylococcus aureus infection	KEGG PATHWAY	rno05150	8	49	0.00482626	Itgb2|C1qc|C1qa|Fcgr2a|C4a|Fcgr1a|C3|C2	http://www.genome.jp/kegg-bin/show_pathway?rno05150/rno:24231%09red/rno:24233%09red/rno:24232%09red/rno:295279%09red/rno:309684%09red/rno:116591%09red/rno:362634%09red/rno:298566%09red	img/rno05150.html
Oxidative phosphorylation	KEGG PATHWAY	rno00190	15	139	0.00917121	Ndufa6|Ndufa5|Cox5b|Ndufa1|Uqcrq|Atp5h|Atp5j|Atp5i|Atp6v1f|Atp6v1g3|Uqcrh|Atp5l|Atp6v0d2|Atp5e|Cox17	http://www.genome.jp/kegg-bin/show_pathway?rno00190/rno:497902%09red/rno:94271%09red/rno:366448%09red/rno:25488%09red/rno:289407%09red/rno:363441%09red/rno:300677%09red/rno:315167%09red/rno:245958%09red/rno:297932%09red/rno:140608%09red/rno:89786%09red/rno:94194%09red/rno:116664%09red/rno:641434%09red	img/rno00190.html
Alzheimer's disease	KEGG PATHWAY	rno05010	18	179	0.00935628	Ndufa6|Nos1|Ndufa5|Cox5b|Ndufa1|Ryr3|Cacna1c|Casp12|Uqcrq|Atp5h|Atp5j|Bad|Apoe|Cdk5r1|Uqcrh|Grin1|Il1b|Atp5e	http://www.genome.jp/kegg-bin/show_pathway?rno05010/rno:24494%09red/rno:497902%09red/rno:94271%09red/rno:366448%09red/rno:25488%09red/rno:24408%09red/rno:24598%09red/rno:25728%09red/rno:156117%09red/rno:363441%09red/rno:94194%09red/rno:24239%09red/rno:315167%09red/rno:170546%09red/rno:245958%09red/rno:64639%09red/rno:116671%09red/rno:641434%09red	img/rno05010.html
Cell adhesion molecules (CAMs)	KEGG PATHWAY	rno04514	17	166	0.00956983	Sell|Ctla4|Cd28|Cd40lg|Itgb7|Nlgn1|Cd22|Cd40|Itgb2|Tigit|Glycam1|Vcam1|Cd2|Madcam1|Cd8a|Pdcd1lg2|Mpz	http://www.genome.jp/kegg-bin/show_pathway?rno04514/rno:171369%09red/rno:24930%09red/rno:63835%09red/rno:24564%09red/rno:25660%09red/rno:25713%09red/rno:309684%09red/rno:25258%09red/rno:309304%09red/rno:54266%09red/rno:116647%09red/rno:25361%09red/rno:84349%09red/rno:308501%09red/rno:363784%09red/rno:29259%09red/rno:497761%09red	img/rno04514.html
Leishmaniasis	KEGG PATHWAY	rno05140	9	66	0.00959752	Ncf2|Ncf1|Itgb2|Ncf4|Fcgr2a|Fcgr1a|C3|Il1b|Ptpn6	http://www.genome.jp/kegg-bin/show_pathway?rno05140/rno:364018%09red/rno:24232%09red/rno:295279%09red/rno:309684%09red/rno:116591%09red/rno:116689%09red/rno:500904%09red/rno:24494%09red/rno:114553%09red	img/rno05140.html
B cell receptor signaling pathway	KEGG PATHWAY	rno04662	9	70	0.013913	Cr2|Cd72|Vav1|Cd22|Vav2|Cd79b|Ptpn6|Btk|Cd19	http://www.genome.jp/kegg-bin/show_pathway?rno04662/rno:289395%09red/rno:171055%09red/rno:367901%09red/rno:313498%09red/rno:296603%09red/rno:308501%09red/rno:25156%09red/rno:116689%09red/rno:365367%09red	img/rno04662.html
Phagosome	KEGG PATHWAY	rno04145	17	185	0.0255614	Sftpd|Nos1|Ncf1|Itgb2|Coro1a|Clec7a|Ncf2|Ncf4|Itga5|Fcgr2a|Nox1|Atp6v1f|Atp6v1g3|Fcgr1a|C3|Atp6v0d2|Itga2	http://www.genome.jp/kegg-bin/show_pathway?rno04145/rno:364018%09red/rno:24232%09red/rno:25350%09red/rno:502902%09red/rno:24598%09red/rno:170921%09red/rno:295279%09red/rno:114553%09red/rno:114243%09red/rno:309684%09red/rno:289407%09red/rno:116591%09red/rno:500904%09red/rno:297932%09red/rno:315346%09red/rno:116664%09red/rno:155151%09red	img/rno04145.html
Bacterial invasion of epithelial cells	KEGG PATHWAY	rno05100	9	78	0.026606	Shc4|Shc3|Cav2|Arpc5l|Itga5|Cd2ap|Sept1|Hcls1|Was	http://www.genome.jp/kegg-bin/show_pathway?rno05100/rno:316258%09red/rno:288077%09red/rno:317371%09red/rno:679845%09red/rno:296710%09red/rno:315346%09red/rno:114858%09red/rno:363425%09red/rno:293507%09red	img/rno05100.html
Drug metabolism - cytochrome P450	KEGG PATHWAY	rno00982	8	66	0.0273998	Fmo2|Aldh3a1|Adh7|Fmo5|Gsta5|Adh4|Cyp2e1|Aox4	http://www.genome.jp/kegg-bin/show_pathway?rno00982/rno:171178%09red/rno:29646%09red/rno:246248%09red/rno:246245%09red/rno:25375%09red/rno:316424%09red/rno:494499%09red/rno:25086%09red	img/rno00982.html
African trypanosomiasis	KEGG PATHWAY	rno05143	5	35	0.0408778	Hba1|Il1b|Hba2|Vcam1|Hbb	http://www.genome.jp/kegg-bin/show_pathway?rno05143/rno:25632%09red/rno:24494%09red/rno:24440%09red/rno:25361%09red/rno:360504%09red	img/rno05143.html
Pertussis	KEGG PATHWAY	rno05133	8	72	0.0430623	Itgb2|C1qc|Itga5|C1qa|C4a|C3|C2|Il1b	http://www.genome.jp/kegg-bin/show_pathway?rno05133/rno:24231%09red/rno:24494%09red/rno:24233%09red/rno:24232%09red/rno:309684%09red/rno:362634%09red/rno:315346%09red/rno:298566%09red	img/rno05133.html
