# Supplementary material for: Thyroid Dysfunction, Neurological Disorder and Immunosuppression as the Consequences of Long-term Combined Stress
Source: Sci Rep. 2018 Mar 14;8:4552. doi: 10.1038/s41598-018-19564-y (PMC5852085; doi:10.1038/s41598-018-19564-y)
Supplement: Supplementary file 7 — Dataset 6 [file 41598_2018_19564_MOESM7_ESM.xlsx]

## Sheet: Table S6
	KEGG analysis of differentially expressed genes (DEGs) from UCC vs. SHC.
#Term	Database	ID	Input number	Background number	P-Value	Input	Hyperlink
Cytokine-cytokine receptor interaction	KEGG PATHWAY	rno04060	111	212	2.37588e-14	Tnfrsf8|Tnfrsf9|Il1rap|Kit|Kitlg|Ccl11|Ccl12|Ifng|Ccl19|Ngfr|Csf2rb|Csf2ra|Cxcr2|Ppbp|Cxcr7|Cxcr5|Cxcr4|Il15ra|Tnfrsf13c|Il18rap|Cd27|Cxcl11|Cxcl10|Cxcl13|Cxcl12|Cxcl14|Il4r|Ccl3|Egfr|Ccr1l1|Relt|Ifnar2|Ifnar1|Cx3cl1|Tnfrsf1b|Tnfrsf1a|Il2rg|Clcf1|Lepr|Tnfrsf21|Lifr|Tnfrsf25|Ccl2|Il2ra|Ccl7|Ccl4|Tgfb1|Ltb|Osmr|Tnfrsf11a|Tnfrsf11b|Il1r2|Il1r1|Tnfrsf14|Osm|Fas|Tnfrsf18|Cxcl2|Il17b|Cxcl9|Il6r|Vegfb|A…	http://www.genome.jp/kegg-bin/show_pathway?rno04060/rno:362506%09red/rno:25205%09red/rno:116472%09red/rno:171054%09red/rno:81810%09red/rno:25663%09red/rno:84348%09red/rno:301365%09red/rno:361795%09red/rno:313173%09red/rno:444986%09red/rno:24596%09red/rno:25341%09red/rno:78965%09red/rno:298518%09red/rno:24329%09red/rno:29530%09red/rno:24684%09red/rno:316256%09red/rno:25670%09red/rno:500318%09red/r…
Chemokine signaling pathway	KEGG PATHWAY	rno04062	88	176	2.9846e-10	Ccr7|Nfkb1|Ccl11|Ccl12|Vav1|Ccl19|Vav2|Gnai2|Gnai1|Braf|Cxcr2|Ppbp|Akt3|Gngt2|Cxcr5|Cxcr4|Plcb1|Plcb3|Plcb4|Dock2|Cxcl11|Cxcl10|Cxcl13|Cxcl12|Cxcl14|Adcy4|Rac2|Ccl3|Ncf1|Ccr1l1|Cx3cl1|Hck|Shc1|Ccl4|Prex1|Fgr|Gng4|Gng8|Shc4|Adcy5|Adcy6|Adcy7|Stat3|Ccl7|Stat1|Shc3|Ccl9|Lyn|Rasgrp2|Gng12|Kras|Cxcl1|Cxcl3|Cxcl2|Cxcl6|Cxcl9|Was|Pik3cd|Adcy1|Ccr1|Pik3r5|Pik3r3|Ccr5|Ccr6|Prkacb|Grk6|Grk5|Ccl28|Arrb2|Pf4…	http://www.genome.jp/kegg-bin/show_pathway?rno04062/rno:362506%09red/rno:361714%09red/rno:171054%09red/rno:24514%09red/rno:29322%09red/rno:25031%09red/rno:83579%09red/rno:301088%09red/rno:114486%09red/rno:305509%09red/rno:81664%09red/rno:57301%09red/rno:25289%09red/rno:25124%09red/rno:116637%09red/rno:64465%09red/rno:25125%09red/rno:497931%09red/rno:114105%09red/rno:366957%09red/rno:89808%09red/r…
Metabolic pathways	KEGG PATHWAY	rno01100	433	1228	4.18896e-10	Cers6|Qrsl1|Cers4|Cers1|Cmpk1|Cmpk2|Galns|Nampt|Acat1|Maoa|Cyp2c24|Tst|Xylt1|Ppcs|Rdh8|Coq7|Coq6|Scp2|Tph2|Gmds|Rrm2|Uqcrh|Uqcrb|Hsd11b1|Gatm|Atp5j2|Arg1|Spr|Gk|Shmt2|Chkb|Dhcr24|Pck2|Pck1|Hexb|Sms|Ugt2b10|Synj2|Dse|Dhodh|Agl|Ppap2c|Abat|Ppap2a|Mgam|Ldha|Ldhb|Ldhc|Lipc|Cox5b|Ugt2a3|Alox12|Gba2|Hpse|Tsta3|Dgkq|Dgkh|Dgki|Aco1|Aco2|Dgkg|Pdxk|Klf15|Gpt2|Pnp|B3gnt3|Plcg2|Fh|Mccc2|Mccc1|Hmgcs1|Hmgcs2|N…	http://www.genome.jp/kegg-bin/show_pathway?rno01100/rno:25586%09red/rno:192259%09red/rno:25666%09red/rno:25741%09red/rno:311569%09red/rno:25031%09red/rno:25748%09red/rno:94194%09red/rno:361819%09red/rno:298003%09red/rno:24598%09red/rno:24599%09red/rno:312488%09red/rno:29531%09red/rno:297508%09red/rno:100361647%09red/rno:24644%09red/rno:289727%09red/rno:293949%09red/rno:294088%09red/rno:24763%09re…
Osteoclast differentiation	KEGG PATHWAY	rno04380	64	121	4.77629e-09	Relb|Junb|Socs1|Tnfrsf11b|Sirpa|Fos|Tyrobp|Fyn|Ncf2|Fosl2|Gab2|Lilrb3l|RGD1566307|Ifnar2|Pparg|Ifnar1|Fosl1|Lcp2|Nfkb1|Nfkb2|Il1b|Cybb|Itgb3|Ctsk|Socs3|Traf6|Tnfrsf1a|Syk|Oscar|Nfkbia|Pik3cd|Csf1|Plcg2|Grb2|Mapk10|Mapk11|Mitf|Ncf4|Map2k6|Tgfbr2|Ncf1|Acp5|Stat1|Tgfb1|Camk4|Nox1|Pik3r5|Akt3|Cyld|Tnfrsf11a|Fcgr1a|Il1a|Mapk8|Fcgr2a|Il1r1|Spi1|Fosb|Fhl2|Ifng|Tnf|Trem2|Pik3r3|Ppp3ca|Btk	http://www.genome.jp/kegg-bin/show_pathway?rno04380/rno:60664%09red/rno:366126%09red/rno:81504%09red/rno:81810%09red/rno:25663%09red/rno:24517%09red/rno:301227%09red/rno:114553%09red/rno:25150%09red/rno:25625%09red/rno:25155%09red/rno:309452%09red/rno:29302%09red/rno:114495%09red/rno:25050%09red/rno:25272%09red/rno:364018%09red/rno:312937%09red/rno:24493%09red/rno:292537%09red/rno:78965%09red/rno…
Rap1 signaling pathway	KEGG PATHWAY	rno04015	96	211	2.5302e-08	Ngf|Igf1|Magi3|Actb|Kitlg|Itgb1|Itgb3|Itgb2|Tln1|Ngfr|Plce1|Gnai2|Gnai1|Arap3|Thbs1|Cdh1|Akt3|Fgf9|Fgf7|Fgf2|Plcb1|Plcb3|Plcb4|Egfr|Dock4|Sipa1l2|Rac2|Adcy5|Mras|Skap1|Grin2b|Pfn2|Grin2a|Itgal|Mapk11|Angpt2|Fgfr4|Angpt1|Fgfr3|Fgfr1|Adcy4|Fyb|Adcy6|Adcy7|Calm2|Adcy1|Sipa1|Rasgrp2|Rasgrp3|Rgs14|Itga2b|Kras|Adora2a|Adora2b|Pdgfc|Vegfb|Actg1|Pik3cd|Epha2|Insr|Pik3r5|Pik3r3|Braf|Farp2|Flt4|Flt1|Itgam|…	http://www.genome.jp/kegg-bin/show_pathway?rno04015/rno:361710%09red/rno:361714%09red/rno:24511%09red/rno:316639%09red/rno:54251%09red/rno:29322%09red/rno:25031%09red/rno:171337%09red/rno:24596%09red/rno:78965%09red/rno:24329%09red/rno:94203%09red/rno:116683%09red/rno:305509%09red/rno:81664%09red/rno:24680%09red/rno:24681%09red/rno:94268%09red/rno:24446%09red/rno:84358%09red/rno:25289%09red/rno:6…
ECM-receptor interaction	KEGG PATHWAY	rno04512	47	85	9.02216e-08	Fn1|Comp|Vtn|Cd36|Itgb1|Itgb3|Itgb4|Itgb7|Sdc1|Sdc4|Itgav|Col4a6|Col4a5|Col4a3|Col4a2|Col4a1|Cd44|Col3a1|Gp1bb|Lama1|Thbs4|Thbs2|Thbs1|Lamc2|Tnc|Col1a1|Col6a1|Gp6|Tnn|Col6a5|Col6a4|Itga9|Lama2|Lamc1|Lama4|Lama5|Chad|Itga1|Itga2|Itga4|Itga5|Spp1|Itga11|Itga2b|Sv2a|Sv2c|Sv2b	http://www.genome.jp/kegg-bin/show_pathway?rno04512/rno:25724%09red/rno:315744%09red/rno:24511%09red/rno:25661%09red/rno:117036%09red/rno:29184%09red/rno:25216%09red/rno:304913%09red/rno:316758%09red/rno:29302%09red/rno:315981%09red/rno:311144%09red/rno:29220%09red/rno:294337%09red/rno:140433%09red/rno:25406%09red/rno:684555%09red/rno:685269%09red/rno:25304%09red/rno:25118%09red/rno:29169%09red/r…
African trypanosomiasis	KEGG PATHWAY	rno05143	25	35	1.07002e-07	Il18|Il10|Sele|Il6|Icam1|Hba1|Hba2|Hbb-b1|Ifng|Fas|Thop1|Ido1|Prkca|Prkcb|Prkcg|Hbb|Tnf|Faslg|Plcb4|Il1b|Plcb1|Plcb3|Lama4|F2rl1|Apoa1	http://www.genome.jp/kegg-bin/show_pathway?rno05143/rno:25464%09red/rno:361619%09red/rno:29322%09red/rno:25385%09red/rno:25031%09red/rno:116677%09red/rno:24494%09red/rno:25544%09red/rno:25325%09red/rno:246097%09red/rno:24654%09red/rno:24498%09red/rno:24835%09red/rno:24680%09red/rno:24681%09red/rno:25712%09red/rno:25632%09red/rno:24440%09red/rno:29197%09red/rno:64517%09red/rno:25023%09red/rno:6602…
Amoebiasis	KEGG PATHWAY	rno05146	56	108	1.0803e-07	Actn2|Nos2|Fn1|Il10|Serpinb10|Prkacb|Actn1|Il6|Col4a5|Nfkb1|Serpinb2|Plcb1|Rab7b|Itgb2|Ifng|Pik3cd|Gna14|Csf2|Col4a6|C9|Gna15|Col4a3|Col4a2|Col4a1|C8g|Col3a1|Serpinb6|Itgam|NOS2|Adcy1|Tgfb1|Prkca|Muc2|Prkcb|Prkcg|Pik3r5|Tnf|Pik3r3|Col1a1|Serpinb1a|Plcb4|Il1b|Il1r2|Il1r1|Lama1|Lama2|Plcb3|Lama4|Lama5|Cd1d1|Hspb1|Arg1|Serpinb6b|Tlr2|Lamc2|Lamc1	http://www.genome.jp/kegg-bin/show_pathway?rno05146/rno:25712%09red/rno:24471%09red/rno:60664%09red/rno:293508%09red/rno:25661%09red/rno:117036%09red/rno:25663%09red/rno:364705%09red/rno:29322%09red/rno:25031%09red/rno:60325%09red/rno:309242%09red/rno:501854%09red/rno:309368%09red/rno:29221%09red/rno:24494%09red/rno:316758%09red/rno:140433%09red/rno:25325%09red/rno:24599%09red/rno:24654%09red/rno…
PI3K-Akt signaling pathway	KEGG PATHWAY	rno04151	134	330	2.60259e-07	Ngf|Igf1|Nfkb1|Kit|Flt4|Pik3ap1|Itgb1|Itgb3|Itgb4|Itgb7|Creb3l1|Spp1|Ngfr|Creb3l4|Col3a1|Bcl2|Thbs4|Nr4a1|Thbs2|Mtcp1|Thbs1|Gys1|Bad|Akt3|Faslg|Gngt2|Fgf9|Col1a1|Fgf7|Il6r|Fgf2|Egfr|Grb2|Lamc2|Myc|Lamc1|Efna5|Pck2|Pck1|Il4r|Fn1|Ppp2r2c|Ppp2r2b|Ifnar2|Ifnar1|Cd19|Bcl2l1|Irs1|Itgav|Prkca|Gng4|Angpt2|Fgfr4|Angpt1|Fgfr3|Gng8|Fgfr1|Il2ra|Il2rg|Cdkn1b|Cdkn1a|Osmr|Itga9|Lama2|Lama4|Lama5|Chad|Itga1|Itga…	http://www.genome.jp/kegg-bin/show_pathway?rno04151/rno:315744%09red/rno:24888%09red/rno:24511%09red/rno:25661%09red/rno:54251%09red/rno:83571%09red/rno:304913%09red/rno:83579%09red/rno:64547%09red/rno:685004%09red/rno:24596%09red/rno:25467%09red/rno:78965%09red/rno:298518%09red/rno:24329%09red/rno:94203%09red/rno:362165%09red/rno:116683%09red/rno:24684%09red/rno:24680%09red/rno:686326%09red/rno:…
Hematopoietic cell lineage	KEGG PATHWAY	rno04640	44	80	2.85129e-07	Cr2|Il4r|Il11|Il6r|Il6|Csf2|Cd22|Cd8a|Cd8b|Il1b|Cd19|Il9r|Cd55|Csf1|Cd36|Kit|Anpep|Cd2|Mme|Cd37|Itgam|Il2ra|Csf2ra|Csf3r|Fcer2|Itgb3|Tnf|Csf3|Fcgr1a|Il1a|Kitlg|Gp1bb|Il1r2|Il1r1|Ms4a1|Cd1d1|Itga1|Itga2|Itga4|Itga5|Cd24|Cd44|Itga2b|Cd3e	http://www.genome.jp/kegg-bin/show_pathway?rno04640/rno:171075%09red/rno:497761%09red/rno:298518%09red/rno:25704%09red/rno:25663%09red/rno:29184%09red/rno:29185%09red/rno:64030%09red/rno:64036%09red/rno:116630%09red/rno:311144%09red/rno:29302%09red/rno:365367%09red/rno:24590%09red/rno:289395%09red/rno:25406%09red/rno:24493%09red/rno:78965%09red/rno:295279%09red/rno:24499%09red/rno:24498%09red/rno…
HIF-1 signaling pathway	KEGG PATHWAY	rno04066	56	111	3.57588e-07	Egln3|Egln1|Igf1|Camk2g|Hmox1|Nos2|Camk2b|Il6r|Il6|Eno1|Eno2|Nos3|Tf|Nfkb1|Pdhb|Igf1r|Ifng|Mknk1|Pik3cd|Hif1a|Ldha|Plcg2|Insr|Edn1|Angpt1|Bcl2|NOS2|Prkcb|Stat3|Prkca|Cdkn1b|Cdkn1a|Angpt2|Gapdh|Prkcg|CAMK2A|Nox1|Rps6|Pik3r5|Akt3|Eif4ebp1|Slc2a1|Serpine1|Flt1|Erbb2|Timp1|Pfkfb1|Hk3|Pfkfb3|Egfr|Pfkfb4|Cybb|Eno3|Pik3r3|Pfkl|Pgk1	http://www.genome.jp/kegg-bin/show_pathway?rno04066/rno:60664%09red/rno:117276%09red/rno:54251%09red/rno:24451%09red/rno:24533%09red/rno:25741%09red/rno:83571%09red/rno:289950%09red/rno:366508%09red/rno:24954%09red/rno:29304%09red/rno:24617%09red/rno:25718%09red/rno:54702%09red/rno:24323%09red/rno:25400%09red/rno:24224%09red/rno:24778%09red/rno:24599%09red/rno:24499%09red/rno:24498%09red/rno:2432…
Ras signaling pathway	KEGG PATHWAY	rno04014	97	224	4.01576e-07	Ngf|Igf1|Ptpn11|Pla2g2f|Gab2|Fgf7|Nf1|Nfkb1|Kitlg|Fgf18|Zap70|Mapk10|Bad|Akt3|Faslg|Gngt2|Fgf9|Abl1|Mapk8|Fgf2|Egfr|Rasa2|Rasa3|Rac2|Efna2|Rel|Pla2g10|Bcl2l1|Grin2b|Prkca|Gng4|Grin2a|Plce1|Angpt2|Fgfr4|Angpt1|Fgfr3|Gng8|Fgfr1|Shc4|Pla2g16|Calm2|Shc1|Shc3|Stk4|Rasgrp2|Rasgrp3|Rasgrp1|Rasgrp4|Gng12|Syngap1|Pak2|Kras|Pdgfc|Vegfb|Pik3cd|Epha2|Plcg2|Insr|Ksr1|Ngfr|Rasgrf1|Rasgrf2|Pik3r5|Pik3r3|Pla2g2d…	http://www.genome.jp/kegg-bin/show_pathway?rno04014/rno:24888%09red/rno:361714%09red/rno:360814%09red/rno:54251%09red/rno:84358%09red/rno:83579%09red/rno:24592%09red/rno:24596%09red/rno:313874%09red/rno:29432%09red/rno:29434%09red/rno:24329%09red/rno:94203%09red/rno:116683%09red/rno:24680%09red/rno:24681%09red/rno:94268%09red/rno:24446%09red/rno:311622%09red/rno:29359%09red/rno:64465%09red/rno:49…
Inflammatory mediator regulation of TRP channels	KEGG PATHWAY	rno04750	56	112	5.2323e-07	Il1b|Ngf|Igf1|Adcy5|Cyp2j10|Asic1|Camk2g|Camk2b|P2ry2|Cyp2c24|Htr2c|Htr2b|Cyp2c13|Pla2g4a|Bdkrb1|Bdkrb2|Pik3cd|Ptger2|Asic2|Plcg2|Mapk10|Mapk11|Trpa1|Map2k6|Adcy4|Prkch|Adcy6|Adcy7|Calm2|Adcy1|Trpv3|Il1rap|Prkcb|CAMK2A|Prkcg|Pik3r5|Pik3r3|Prkacb|Pla2g4c|Trpv4|Mapk8|Trpv1|Pla2g4f|Il1r1|Trpv2|Plcb1|Plcb3|Plcb4|Ppp1cc|Cyp2j4|Prkca|Alox12|Hrh1|Htr2a|F2rl1|Prkcq	http://www.genome.jp/kegg-bin/show_pathway?rno04750/rno:29581%09red/rno:60664%09red/rno:64532%09red/rno:293508%09red/rno:25663%09red/rno:310738%09red/rno:24245%09red/rno:312896%09red/rno:171521%09red/rno:29322%09red/rno:81509%09red/rno:25364%09red/rno:25031%09red/rno:114495%09red/rno:50663%09red/rno:691907%09red/rno:25272%09red/rno:24494%09red/rno:25400%09red/rno:25466%09red/rno:24654%09red/rno:2…
TNF signaling pathway	KEGG PATHWAY	rno04668	54	107	5.69578e-07	Cxcl1|Mmp14|Cxcl3|Cxcl2|Socs3|Fos|Casp7|Sele|Il15|Tnfaip3|Il6|Icam1|Cx3cl1|Nfkb1|Il1b|Traf1|Ccl12|Traf3|Tnfrsf1b|Tnfrsf1a|Fas|Nfkbia|Pik3cd|Csf1|Csf2|Creb3l1|Mapk10|Mapk11|Creb3l4|Mmp9|Edn1|Mmp3|Bcl3|Map2k6|Ccl2|Map3k8|Ptgs2|Il18r1|Lif|Ifi47|Pik3r5|Akt3|Pik3r3|Junb|Mapk8|Cebpb|Creb5|Birc3|Birc2|Cflar|Ripk3|Tnf|Nod2|Cxcl10	http://www.genome.jp/kegg-bin/show_pathway?rno04668/rno:687813%09red/rno:81707%09red/rno:60664%09red/rno:680611%09red/rno:24517%09red/rno:500131%09red/rno:25625%09red/rno:116596%09red/rno:116630%09red/rno:156767%09red/rno:117279%09red/rno:81687%09red/rno:301365%09red/rno:114495%09red/rno:24770%09red/rno:24494%09red/rno:24323%09red/rno:310616%09red/rno:78965%09red/rno:25464%09red/rno:24498%09red/r…
Pathways in cancer	KEGG PATHWAY	rno05200	128	317	7.00245e-07	Igf1|Wnt9a|Msh3|Fgf7|Nfkb1|Nfkb2|Itgb1|Fas|Bid|Grb2|Mitf|Bcl2|Csf2ra|Zbtb16|Cebpa|Slc2a1|Cdh1|Bad|Akt3|Faslg|Fgf9|Abl1|Mapk8|Fgf2|Ctnna3|Erbb2|Ptgs2|Fzd2|Fzd6|Egfr|Stat5a|Sufu|Lamc2|Wnt16|Myc|Lamc1|Rac2|Fn1|Fos|Ret|Pparg|Runx1|Bcl2l1|Itgav|Prkca|Mapk10|Fgfr3|Nos2|Fgfr1|Stat3|Stat1|Traf1|Cdkn1b|Cdkn1a|Tcf7l2|Stk4|Lama1|Lama2|Lama4|Lama5|Itga2b|Itga2|Kras|Egln3|Ccnd1|Egln1|Hif1a|Vegfb|Lef1|Tgfb1|Tr…	http://www.genome.jp/kegg-bin/show_pathway?rno05200/rno:24888%09red/rno:81819%09red/rno:24511%09red/rno:81810%09red/rno:287357%09red/rno:83571%09red/rno:114486%09red/rno:246097%09red/rno:679869%09red/rno:24599%09red/rno:298518%09red/rno:24329%09red/rno:94203%09red/rno:366126%09red/rno:294924%09red/rno:89830%09red/rno:363458%09red/rno:363595%09red/rno:24681%09red/rno:25661%09red/rno:117036%09red/r…
MAPK signaling pathway	KEGG PATHWAY	rno04010	105	253	1.6026e-06	Ngf|Nf1|Nfkb1|Nfkb2|Mapkapk2|Fas|Grb2|Nr4a1|Akt3|Faslg|Fgf9|Fgf7|Mapk8|Fgf2|Ddit3|Ptprr|Egfr|Myc|Rasa2|Cacng7|Rac2|Fos|Ppp5c|Relb|Rps6ka2|Stmn1|Rps6ka6|Tnfrsf1a|Mapk10|Mapk11|Fgfr4|Cacna2d1|Fgfr3|Fgfr1|Map3k8|Map3k2|Map3k3|Map3k6|Stk4|Il1r2|Il1r1|Rasgrp2|Rasgrp3|Rasgrp1|Rasgrp4|Hspb1|Gadd45a|Gadd45b|Gng12|Gadd45g|Ppp3ca|Pak2|Kras|Mapt|Il1b|Tgfb1|Traf6|Mknk1|Dusp16|Dusp10|Rasgrf1|Rasgrf2|Ntrk2|Hsp…	http://www.genome.jp/kegg-bin/show_pathway?rno04010/rno:361714%09red/rno:311406%09red/rno:81810%09red/rno:25663%09red/rno:301363%09red/rno:24592%09red/rno:299626%09red/rno:246097%09red/rno:29432%09red/rno:29434%09red/rno:24329%09red/rno:94202%09red/rno:100360982%09red/rno:50688%09red/rno:24963%09red/rno:171109%09red/rno:24680%09red/rno:24681%09red/rno:311622%09red/rno:116663%09red/rno:24239%09red…
Focal adhesion	KEGG PATHWAY	rno04510	88	205	2.1663e-06	Igf1|Actb|Itgb1|Itgb3|Itgb4|Itgb7|Vav1|Vav2|Fyn|Tln1|Spp1|Col3a1|Bcl2|Thbs4|Thbs2|Thbs1|Bad|Akt3|Col1a1|Mapk8|Erbb2|Egfr|Lamc2|Lamc1|Actn2|Actn1|Rac2|Fn1|Mylk|Itgav|Ppp1cc|Mapk10|Shc4|Shc1|Shc3|Zyx|Lama1|Lama2|Lama4|Lama5|Chad|Itga1|Itga2|Rap1b|Itga4|Itga5|Pak2|Pdgfc|Ccnd1|Ccnd3|Vtn|Vegfb|Actg1|Comp|Pik3cd|Col4a6|Col4a5|Col4a3|Col4a2|Col4a1|Parvb|Parvg|Rasgrf1|Itga9|Pik3r5|Pik3r3|Braf|Tnc|Flt4|Tn…	http://www.genome.jp/kegg-bin/show_pathway?rno04510/rno:315744%09red/rno:296456%09red/rno:24511%09red/rno:25661%09red/rno:304913%09red/rno:685004%09red/rno:29432%09red/rno:24329%09red/rno:94203%09red/rno:50685%09red/rno:363458%09red/rno:24680%09red/rno:24681%09red/rno:363457%09red/rno:24446%09red/rno:29195%09red/rno:24337%09red/rno:64465%09red/rno:497931%09red/rno:366957%09red/rno:170921%09red/rn…
Natural killer cell mediated cytotoxicity	KEGG PATHWAY	rno04650	48	96	3.37229e-06	Rac2|Tyrobp|Pik3cd|Ptpn11|Ncr1|Fcgr2a|Ifnar2|Ifnar1|Prf1|Icam1|Lcp2|Itgb2|Syk|Fas|Bid|Vav2|Fyn|Csf2|Cd244|Plcg2|Cd247|Itgal|Zap70|Sh3bp2|Shc4|Tnfsf10|Shc1|Gzmb|Shc3|Prkca|Prkcb|Prkcg|Pik3r5|Tnf|Faslg|Braf|Icam2|Fcer1g|Cd48|Vav1|Sh2d1b|Sh2d1a|Grb2|Ifng|Pik3r3|Ppp3ca|Ptpn6|Kras	http://www.genome.jp/kegg-bin/show_pathway?rno04650/rno:360647%09red/rno:305450%09red/rno:116630%09red/rno:60664%09red/rno:246775%09red/rno:116591%09red/rno:25150%09red/rno:50669%09red/rno:25156%09red/rno:25155%09red/rno:25385%09red/rno:301348%09red/rno:81504%09red/rno:171528%09red/rno:85385%09red/rno:679845%09red/rno:25441%09red/rno:246097%09red/rno:25300%09red/rno:25464%09red/rno:24674%09red/rn…
Transcriptional misregulation in cancer	KEGG PATHWAY	rno05202	72	162	4.09573e-06	Igf1|Lyl1|Bcl2a1|Id2|Bmp2k|Meis1|Il6|Igfbp3|Runx1|Tspan7|Rel|Nfkb1|Csf2|Dusp6|Bcl2l1|Traf1|Igf1r|Spint1|Itgb7|Etv6|Lmo2|Nupr1|Golph3l|Cdk14|Plat|Nfkbiz|Pax8|Il1r2|Ddit3|Klf3|Itgam|Cdkn1b|Ccnt1|Plau|Bcl6|Mmp3|Arnt2|H3f3b|Rara|Tgfbr2|Zbtb16|Gzmb|Wt1|Pparg|Nr4a3|Cdkn1a|Mmp9|Hoxd10|Pax5|Hoxb9|Fcgr1a|Ccr7|Tmprss2|Ngfr|Pbx3|Flt1|Cebpb|Cebpa|Spi1|Cebpe|Slc45a3|Gria3|Birc3|Cd40|Aff1|Ddx5|Fli1|Erg|Prom1|W…	http://www.genome.jp/kegg-bin/show_pathway?rno05202/rno:315532%09red/rno:24888%09red/rno:25587%09red/rno:81819%09red/rno:171369%09red/rno:363447%09red/rno:366126%09red/rno:117056%09red/rno:81810%09red/rno:81687%09red/rno:54251%09red/rno:498333%09red/rno:83571%09red/rno:114845%09red/rno:116630%09red/rno:305152%09red/rno:25664%09red/rno:362316%09red/rno:304785%09red/rno:171528%09red/rno:50662%09red…
Malaria	KEGG PATHWAY	rno05144	31	54	4.94356e-06	Il18|Il10|Sele|Hbb-b1|Il6|Hba1|Icam1|Hgf|Hba2|Selp|Tgfb1|Ccl12|Itgb2|Ifng|Sdc1|Cd36|Csf3|Itgal|Ccl2|Thbs4|Thbs2|Thbs1|Lrp1|Klrb1b|Il1b|Hbb|Cd40|Tlr2|Tnf|Comp|Gypc	http://www.genome.jp/kegg-bin/show_pathway?rno05144/rno:292406%09red/rno:171369%09red/rno:361619%09red/rno:29184%09red/rno:25216%09red/rno:24770%09red/rno:29220%09red/rno:25544%09red/rno:25325%09red/rno:25464%09red/rno:59086%09red/rno:24498%09red/rno:25304%09red/rno:25610%09red/rno:24835%09red/rno:308995%09red/rno:364837%09red/rno:25192%09red/rno:25651%09red/rno:24494%09red/rno:445442%09red/rno:3…
Propanoate metabolism	KEGG PATHWAY	rno00640	20	29	5.00203e-06	Mut|Pcca|Acacb|Acss3|Acss2|Acss1|Sucla2|Acat2|Pccb|Ldha|Suclg2|Acat1|Aldh6a1|Suclg1|Abat|Mcee|Ehhadh|Acadm|Ldhb|Ldhc	http://www.genome.jp/kegg-bin/show_pathway?rno00640/rno:24158%09red/rno:24624%09red/rno:81708%09red/rno:171142%09red/rno:25014%09red/rno:308100%09red/rno:362404%09red/rno:29634%09red/rno:114597%09red/rno:81632%09red/rno:296259%09red/rno:24533%09red/rno:688517%09red/rno:687008%09red/rno:314800%09red/rno:24534%09red/rno:311569%09red/rno:293829%09red/rno:116719%09red/rno:361071%09red
Valine, leucine and isoleucine degradation	KEGG PATHWAY	rno00280	29	50	7.55896e-06	Hadh|Acads|Aox1|Acat1|Acat2|Oxct1|Aldh9a1|Aldh1b1|Acadm|Hsd17b10|Pccb|Dld|Mut|Mccc2|Mccc1|Hmgcs1|Hmgcs2|Acadsb|Aldh3a2|Aldh6a1|Bckdha|Mcee|Ivd|Pcca|Acaa2|Bcat2|Bcat1|Abat|Ehhadh	http://www.genome.jp/kegg-bin/show_pathway?rno00280/rno:24513%09red/rno:113965%09red/rno:24624%09red/rno:688517%09red/rno:24450%09red/rno:65183%09red/rno:63864%09red/rno:81708%09red/rno:25014%09red/rno:29637%09red/rno:361884%09red/rno:170465%09red/rno:25618%09red/rno:293829%09red/rno:171142%09red/rno:29592%09red/rno:24158%09red/rno:64040%09red/rno:25244%09red/rno:308100%09red/rno:298079%09red/rno…
Carbon metabolism	KEGG PATHWAY	rno01200	52	110	1.08157e-05	Mut|Acads|Gpi|Dld|Idh1|Eno1|Suclg2|Acat1|Tpi1|Eno3|Fbp1|Fbp2|Sdha|Pdhb|Aco2|Sdhd|Rgn|Sdhb|Adh5|Gpt2|Pccb|Sucla2|G6pd|Acat2|Acadm|Pgam1|Fh|Mcee|Pklr|Taldo1|Gldc|Gapdh|Aldh6a1|Pfkl|Mdh1|Aldoc|Aldob|Aco1|Psat1|Idh3B|Pcca|Pc|Hk3|Acss1|Eno2|Suclg1|Gpt|Acss2|Pkm|Ehhadh|Shmt2|Pgk1	http://www.genome.jp/kegg-bin/show_pathway?rno01200/rno:307759%09red/rno:363061%09red/rno:309312%09red/rno:24551%09red/rno:362404%09red/rno:79250%09red/rno:308100%09red/rno:688517%09red/rno:25741%09red/rno:289950%09red/rno:311569%09red/rno:24368%09red/rno:292804%09red/rno:24479%09red/rno:114597%09red/rno:81708%09red/rno:25014%09red/rno:25104%09red/rno:24651%09red/rno:361071%09red/rno:24383%09red/…
NF-kappa B signaling pathway	KEGG PATHWAY	rno04064	43	86	1.0824e-05	Cxcl2|Bcl2a1|Tnfaip3|Birc2|Icam1|Relb|Nfkb1|Nfkb2|Bcl10|Bcl2l1|Traf1|Tnfsf14|Traf3|Traf6|Tnfrsf1a|Syk|Ccl19|Nfkbia|Plau|Plcg2|Zap70|Ly96|Bcl2|Ccl4|Ptgs2|Malt1|Erc1|Prkcb|Ltb|Tnf|Tnfrsf11a|Prkcq|Il1b|Tnfrsf13c|Il1r1|Lbp|Gadd45b|Birc3|Cd40|Cflar|Lyn|Cxcl12|Btk	http://www.genome.jp/kegg-bin/show_pathway?rno04064/rno:24888%09red/rno:362506%09red/rno:171369%09red/rno:83477%09red/rno:25663%09red/rno:687813%09red/rno:116637%09red/rno:25625%09red/rno:25155%09red/rno:448830%09red/rno:309452%09red/rno:361795%09red/rno:24494%09red/rno:24772%09red/rno:24224%09red/rno:299626%09red/rno:311245%09red/rno:25464%09red/rno:85420%09red/rno:24835%09red/rno:100360982%09re…
NOD-like receptor signaling pathway	KEGG PATHWAY	rno04621	31	56	1.36902e-05	Cxcl1|Il18|Cxcl2|Casp1|Naip5|Naip6|Tnfaip3|Il6|Card9|Trip6|Nfkb1|Il1b|Ccl12|Traf6|Nfkbib|Nfkbia|Mapk10|Mapk11|Nlrc4|Mefv|Ccl2|Nlrp3|Tnf|Mapk8|Nlrp1b|Birc3|Birc2|Ripk2|Nod2|Hsp90aa1|Pstpip1	http://www.genome.jp/kegg-bin/show_pathway?rno04621/rno:58923%09red/rno:81525%09red/rno:298784%09red/rno:81503%09red/rno:299331%09red/rno:64171%09red/rno:24770%09red/rno:24494%09red/rno:116554%09red/rno:311245%09red/rno:362491%09red/rno:24498%09red/rno:25493%09red/rno:686323%09red/rno:300732%09red/rno:683206%09red/rno:25272%09red/rno:24835%09red/rno:191568%09red/rno:287362%09red/rno:691998%09red/…
Cell adhesion molecules (CAMs)	KEGG PATHWAY	rno04514	70	166	4.74191e-05	Sell|Icoslg|RT1-M2|Ntng2|Nrcam|Cd274|Selplg|Selp|Nfasc|Cldn10|Tigit|Icam2|Icam1|Madcam1|Cd8a|Cd8b|RT1-A1|Cadm1|Itgb1|Lrrc4c|Itgb2|Nlgn2|Cldn17|Itgb7|Nlgn1|Alcam|Sdc3|Sdc4|Itgav|Cldn11|Cd226|Itgam|Cd2|Sele|Cdh1|Itgal|Cdh3|Cldn7|Ncam2|RT1-T18|Cd80|RT1-T24-3|Nrxn2|Cldn8|Pvrl3|Lrrc4b|RT1-S3|RT1-Ba|Cldn3|Cldn4|Pdcd1|Itga9|Cd28|Pdcd1lg2|Cldn23|Cd22|RT1-A2|Cldn15|Itga4|Cd40|RT1-CE4|RT1-T24-4|Glycam1|Ptp…	http://www.genome.jp/kegg-bin/show_pathway?rno04514/rno:294228%09red/rno:414788%09red/rno:83497%09red/rno:171369%09red/rno:24796%09red/rno:24511%09red/rno:24699%09red/rno:116479%09red/rno:25660%09red/rno:25258%09red/rno:25216%09red/rno:360647%09red/rno:288124%09red/rno:116595%09red/rno:290485%09red/rno:309304%09red/rno:116673%09red/rno:363930%09red/rno:84588%09red/rno:308571%09red/rno:497761%09re…
Chagas disease (American trypanosomiasis)	KEGG PATHWAY	rno05142	48	104	5.06943e-05	Nos2|Tgfbr2|Il10|C1qc|Ppp2r2c|Ppp2r2b|Il6|Nfkb1|Il1b|Tgfb1|Ccl12|Bdkrb2|Traf6|Tnfrsf1a|Ifng|Gnao1|Nfkbia|Pik3cd|C1qb|C1qa|Gna14|Cd247|Mapk10|Mapk11|C3|Gnai2|Gnai1|Ccl2|Ccl3|NOS2|Adcy1|Pik3r5|Akt3|Faslg|Gna15|Mapk8|Serpine1|Plcb1|Plcb3|Plcb4|Tlr2|Cflar|Tnf|Tlr6|Fas|Pik3r3|Fos|Cd3e	http://www.genome.jp/kegg-bin/show_pathway?rno05142/rno:60660%09red/rno:60664%09red/rno:81810%09red/rno:117256%09red/rno:305353%09red/rno:25625%09red/rno:29322%09red/rno:25385%09red/rno:117279%09red/rno:50664%09red/rno:309242%09red/rno:24617%09red/rno:24770%09red/rno:25686%09red/rno:25542%09red/rno:287562%09red/rno:25325%09red/rno:116554%09red/rno:24599%09red/rno:25300%09red/rno:24654%09red/rno:5…
Jak-STAT signaling pathway	KEGG PATHWAY	rno04630	61	141	5.87854e-05	Il19|Lif|Socs1|Il4r|Socs3|Il13ra2|Il10|Il11|Ccnd3|Osmr|Spred1|Il6r|Il6|Ifnar1|Il22ra2|Lepr|Bcl2l1|Il9r|Il23a|Stat4|Ifng|Ifnar2|Pik3cd|Clcf1|Csf2|Csf3|Il20|Grb2|Lifr|Csf3r|Spry4|Osm|Ptpn11|Csf2rb|Il2ra|Csf2ra|Stat3|Stat1|Il2rg|Prlr|Il15|Pik3r5|Akt3|Pik3r3|Cish|Cntfr|Spred3|Il15ra|Ccnd1|Cblb|Crlf2|Il10ra|Il21r|Cbl|Il6st|Stat5a|Pias1|Jak2|Jak3|Myc|Ptpn6	http://www.genome.jp/kegg-bin/show_pathway?rno04630/rno:24684%09red/rno:24888%09red/rno:444986%09red/rno:171040%09red/rno:24577%09red/rno:25704%09red/rno:24514%09red/rno:308977%09red/rno:298518%09red/rno:25622%09red/rno:171136%09red/rno:116630%09red/rno:365395%09red/rno:81504%09red/rno:308478%09red/rno:500985%09red/rno:291610%09red/rno:140924%09red/rno:25326%09red/rno:310132%09red/rno:681112%09re…
Non-alcoholic fatty liver disease (NAFLD)	KEGG PATHWAY	rno04932	66	156	6.85947e-05	Ndufa6|Ndufc1|Ndufc2|Ndufa5|Ndufa2|Uqcrh|Socs3|Ndufa1|Casp7|Il6r|Il6|Ppara|Sdha|Nfkb1|Sdhb|Ndufa7|Sdhd|Tgfb1|Il1b|Tnfrsf1a|Mlxipl|Fas|Bid|Pik3cd|Irs1|Cycs|Lepr|Ndufs1|Insr|Ndufs3|Mapk10|Bcl2l11|Uqcrc2|Adipoq|Uqcrc1|Pklr|Prkab2|Ndufb7|Ndufb5|Ndufb2|Uqcrb|Pik3r5|Akt3|Faslg|Cox8a|Il1a|Mapk8|Ndufa9|RGD2320734|Cox7a2|Cox6c|Ndufv2|Ndufv1|Ddit3|Cox5b|Cox7b|Cyc1|Ndufb10|Cox4i1|Tnf|Ndufa10|Ndufa13|Pik3r3|…	http://www.genome.jp/kegg-bin/show_pathway?rno04932/rno:363061%09red/rno:293655%09red/rno:300047%09red/rno:60664%09red/rno:246253%09red/rno:366448%09red/rno:363441%09red/rno:171078%09red/rno:25625%09red/rno:25747%09red/rno:303393%09red/rno:25385%09red/rno:94194%09red/rno:171335%09red/rno:25488%09red/rno:25272%09red/rno:64547%09red/rno:25309%09red/rno:24493%09red/rno:116554%09red/rno:301458%09red/…
Leukocyte transendothelial migration	KEGG PATHWAY	rno04670	53	119	6.97794e-05	Actn2|Actn1|Rac2|Myl12b|Ptpn11|Cxcr4|Msn|Icam1|Actb|Itgb1|Cldn10|Itgb2|Cldn17|Cldn15|Vav1|Vav2|Pik3cd|Plcg2|Rhoh|Itgal|Itgam|Mmp9|Ctnna3|Gnai2|Mapk11|Ncf2|Ncf1|Ncf4|Prkca|Prkcb|Rassf5|Prkcg|Nox1|Pik3r5|Cldn11|Pik3r3|Sipa1|Cldn7|Cldn3|Cldn4|Actg1|Cldn8|Cxcl12|Txk|Itk|Cldn23|Itga4|Rap1b|Cybb|Ocln|Gnai1|F11r|Cdc42	http://www.genome.jp/kegg-bin/show_pathway?rno04670/rno:361839%09red/rno:83497%09red/rno:60664%09red/rno:361710%09red/rno:24511%09red/rno:116479%09red/rno:305311%09red/rno:114553%09red/rno:25622%09red/rno:81521%09red/rno:290485%09red/rno:81687%09red/rno:304388%09red/rno:500904%09red/rno:290789%09red/rno:364018%09red/rno:24772%09red/rno:311144%09red/rno:287876%09red/rno:25464%09red/rno:84588%09red…
Small cell lung cancer	KEGG PATHWAY	rno05222	40	85	0.000124449	Cdkn2b|Nos2|Fn1|Ccnd1|Cycs|Nfkb1|Itgb1|Traf1|Traf3|Traf6|Nfkbia|Pik3cd|Itgav|Col4a6|Col4a5|Col4a3|Col4a2|Col4a1|Bcl2|Bcl2l1|NOS2|E2f2|Lama1|Cdkn1b|Ccne1|Pik3r5|Akt3|Pik3r3|Fhit|Ptgs2|Lama2|Lama4|Lama5|Itga2b|Itga2|Birc3|Birc2|Lamc2|Myc|Lamc1	http://www.genome.jp/kegg-bin/show_pathway?rno05222/rno:24888%09red/rno:60664%09red/rno:24511%09red/rno:25661%09red/rno:296456%09red/rno:83571%09red/rno:316758%09red/rno:309368%09red/rno:25309%09red/rno:140433%09red/rno:24224%09red/rno:685269%09red/rno:311245%09red/rno:29414%09red/rno:24577%09red/rno:363458%09red/rno:687813%09red/rno:363265%09red/rno:362788%09red/rno:60398%09red/rno:170921%09red/…
Proteoglycans in cancer	KEGG PATHWAY	rno05205	80	200	0.000126082	Hpse|Hif1a|Igf1|Fn1|Ccnd1|Plaur|Ptpn11|Camk2g|Camk2b|Vtn|Msn|Plau|Hgf|Actb|Lum|Itgb1|Tgfb1|Itgb3|Ctsl|Actg1|Hbegf|Twist1|Sdc1|Vav2|Pik3cd|Itgav|Plcg2|Grb2|Plce1|Mapk11|Mmp9|Cd44|Sdc4|Tnf|Fgfr1|Stat3|Tfap4|Erbb3|Prkca|Cdkn1a|Prkcb|Mras|Igf1r|Prkcg|Thbs1|Rps6|Pik3r5|Akt3|Faslg|Hoxd10|Wnt9a|Prkacb|Pdcd4|Ptch1|Fgf2|Hcls1|Erbb2|Cblb|Fzd2|Fzd6|Ppp1cc|CAMK2A|Gpc1|Wnt2|Itga2|Braf|Egfr|Itga5|Cbl|Tlr2|Ddx5…	http://www.genome.jp/kegg-bin/show_pathway?rno05205/rno:24446%09red/rno:282581%09red/rno:85489%09red/rno:246097%09red/rno:60664%09red/rno:24511%09red/rno:293508%09red/rno:361833%09red/rno:25661%09red/rno:296456%09red/rno:25482%09red/rno:81504%09red/rno:24245%09red/rno:25216%09red/rno:362036%09red/rno:171136%09red/rno:81521%09red/rno:25385%09red/rno:360482%09red/rno:29304%09red/rno:29302%09red/rno…
Cholinergic synapse	KEGG PATHWAY	rno04725	49	110	0.000128768	Kcnj3|Kcnj2|Camk2g|Fos|Gnb5|Fyn|Cacna1b|Cacna1c|Camk2b|Gnao1|Pik3cd|Gng4|Creb3l1|Creb3l4|Ache|Gnai2|Gng8|Bcl2|Adcy4|Adcy5|Adcy6|Adcy7|Adcy1|Plcb1|Prkca|Prkcb|CAMK2A|Prkcg|Camk4|Chrna3|Akt3|Pik3r3|Gngt2|Prkacb|Kcnj12|Plcb3|Plcb4|Pik3r5|Creb5|Kcnq5|Chrm3|Chrm2|Gng12|Kcnq1|Jak2|Slc5a7|Gnai1|Chrm5|Kras	http://www.genome.jp/kegg-bin/show_pathway?rno04725/rno:60664%09red/rno:497931%09red/rno:293508%09red/rno:24514%09red/rno:117052%09red/rno:24245%09red/rno:25150%09red/rno:53949%09red/rno:29322%09red/rno:25101%09red/rno:50664%09red/rno:84020%09red/rno:83579%09red/rno:24260%09red/rno:245986%09red/rno:114118%09red/rno:25400%09red/rno:24224%09red/rno:25686%09red/rno:24654%09red/rno:362165%09red/rno:2…
Metabolism of xenobiotics by cytochrome P450	KEGG PATHWAY	rno00980	32	64	0.000142426	Cyp2f4|Cyp1b1|RGD1559459|Aldh3b1|Ugt2b10|Ephx1|Adh1|Adh7|Adh5|Cbr1|Cbr3|Aldh1a3|Cyp1a1|Gsto1|Gstt2|Gstm2|Gstm3|Gstm6|Gstm7|Hsd11b1|Gsta4|Gsta5|Ugt2a3|Gsta1|Gsta3|Mgst2|Mgst3|Mgst1|Cyp2s1|Akr7a2|Akr7a3|Ugt1a3	http://www.genome.jp/kegg-bin/show_pathway?rno00980/rno:266603%09red/rno:171178%09red/rno:29224%09red/rno:29487%09red/rno:171341%09red/rno:295037%09red/rno:25426%09red/rno:171445%09red/rno:25116%09red/rno:26760%09red/rno:57298%09red/rno:305264%09red/rno:396551%09red/rno:100145871%09red/rno:24424%09red/rno:494500%09red/rno:24421%09red/rno:499688%09red/rno:308445%09red/rno:81869%09red/rno:300850%09…
Rheumatoid arthritis	KEGG PATHWAY	rno05323	39	83	0.000156785	Il18|Cxcl6|RT1-Ba|Il15|Atp6v0c|Il6|Icam1|Tgfb1|Ccl12|Itgb2|Ctsl|Ifng|Fos|Csf1|Csf2|Tcirg1|Itgal|Il11|Atp6v1b1|Atp6v1b2|Angpt1|Mmp3|Acp5|Ccl2|Ccl3|Il23a|Cd80|Ltb|Ctsk|Tnfrsf11a|Il1a|Il1b|Flt1|Cd28|Tlr2|Tnf|Atp6v0a1|Atp6v0e1|Cxcl12	http://www.genome.jp/kegg-bin/show_pathway?rno05323/rno:293650%09red/rno:60665%09red/rno:25660%09red/rno:24498%09red/rno:116630%09red/rno:361795%09red/rno:155140%09red/rno:24770%09red/rno:24494%09red/rno:25542%09red/rno:24493%09red/rno:78965%09red/rno:25464%09red/rno:59086%09red/rno:25408%09red/rno:312488%09red/rno:24835%09red/rno:117596%09red/rno:308995%09red/rno:314322%09red/rno:25732%09red/rno…
Glycolysis / Gluconeogenesis	KEGG PATHWAY	rno00010	33	67	0.000163029	Pck2|Aldh3b1|Pck1|Gpi|Dld|Eno1|Tpi1|Eno3|Aldh9a1|Fbp2|Aldh1b1|Pdhb|Adh1|Adh7|Adh5|Pgam1|Aldh1a3|Pklr|Aldh3a2|Gapdh|Pfkl|Aldoc|Aldob|Ldha|Ldhb|Ldhc|Hk3|Acss1|Eno2|Acss2|Fbp1|Pkm|Pgk1	http://www.genome.jp/kegg-bin/show_pathway?rno00010/rno:266603%09red/rno:289950%09red/rno:171178%09red/rno:24533%09red/rno:25741%09red/rno:24534%09red/rno:65183%09red/rno:311569%09red/rno:292804%09red/rno:298942%09red/rno:29634%09red/rno:24651%09red/rno:24383%09red/rno:100145871%09red/rno:362282%09red/rno:114508%09red/rno:64040%09red/rno:296259%09red/rno:25630%09red/rno:25060%09red/rno:25438%09re…
Platelet activation	KEGG PATHWAY	rno04611	56	131	0.000171532	Nos3|Myl12b|Snap23|Pik3cd|Prkacb|Mylk|Gp1bb|Rasgrp1|Prkg2|Lcp2|Actb|Gp6|Itgb1|Itgb3|Actg1|Syk|Fyn|Tln1|Plcg2|Gucy1a2|Mapk11|Col3a1|Gnai2|Fga|Gna13|Adcy4|Adcy5|Adcy6|Adcy7|Adcy1|Vamp8|Ptgir|Fermt3|Pik3r5|Akt3|Pik3r3|Col1a1|Pla2g4c|Plcb4|Pla2g4a|Mylk3|Pla2g4f|Rasgrp2|Plcb1|Fcer1g|Plcb3|Apbb1ip|Ppp1cc|Itga2b|Itga2|Rap1b|Prkcz|Gucy1b3|Lyn|Gnai1|Btk	http://www.genome.jp/kegg-bin/show_pathway?rno04611/rno:24654%09red/rno:361714%09red/rno:60664%09red/rno:83730%09red/rno:24511%09red/rno:293508%09red/rno:292661%09red/rno:25686%09red/rno:25150%09red/rno:29322%09red/rno:25031%09red/rno:29302%09red/rno:303634%09red/rno:691907%09red/rno:66012%09red/rno:171337%09red/rno:25522%09red/rno:25523%09red/rno:684555%09red/rno:287876%09red/rno:367901%09red/rn…
Alzheimer's disease	KEGG PATHWAY	rno05010	72	179	0.000221406	Ndufa6|Ndufc1|Ndufc2|Ndufa5|Ndufa2|Capn1|Ndufa1|Cacna1c|Ndufa9|Casp7|Mapt|Sdha|Sdhb|Atp5g1|Sdhd|Atp5g2|Nos1|Hsd17b10|Lrp1|Tnfrsf1a|Atp5hl1|Bid|Cycs|Grin2b|Ndufs1|Casp12|Grin2a|Grin2d|Mme|Ndufa10|Atf6|Uqcrc2|Uqcrc1|Bace2|Calm2|Ndufv2|Ndufb7|Ndufb5|Ndufa13|Gapdh|Ndufb2|Uqcrb|Atp5h|Bad|Tnf|Cox8a|Atp5b|Il1b|Ncstn|RGD2320734|Uqcrh|Cox6c|Plcb1|Ndufv1|Plcb3|Plcb4|Cox5b|Psenen|Ndufa7|Cox7b|Atp2a3|Cyc1|Nd…	http://www.genome.jp/kegg-bin/show_pathway?rno05010/rno:363061%09red/rno:293655%09red/rno:25488%09red/rno:24835%09red/rno:29445%09red/rno:29507%09red/rno:156117%09red/rno:24410%09red/rno:363441%09red/rno:24412%09red/rno:362897%09red/rno:94271%09red/rno:25625%09red/rno:29322%09red/rno:293448%09red/rno:63864%09red/rno:94194%09red/rno:24539%09red/rno:50663%09red/rno:24590%09red/rno:24494%09red/rno:2…
Salivary secretion	KEGG PATHWAY	rno04970	36	76	0.000227256	Nos1|Prkcb|Prkacb|Atp1a3|Atp1a2|Atp1a1|Prkg2|Adra1d|Gucy1a2|Muc5b|Adcy4|Adcy5|Adcy6|Adcy7|Calm2|Adcy1|Prkca|Camp|Prkcg|Lpo|Adrb1|Adrb2|Adrb3|Slc12a2|Best2|Trpv6|Plcb1|Plcb3|Plcb4|Chrm3|Atp1b1|Bst1|Gucy1b3|Cst3|Atp2b3|Atp2b4	http://www.genome.jp/kegg-bin/show_pathway?rno04970/rno:24925%09red/rno:25645%09red/rno:309114%09red/rno:293508%09red/rno:29322%09red/rno:25031%09red/rno:81506%09red/rno:24680%09red/rno:24260%09red/rno:66012%09red/rno:25523%09red/rno:24598%09red/rno:24654%09red/rno:25307%09red/rno:29413%09red/rno:50663%09red/rno:305509%09red/rno:364973%09red/rno:25650%09red/rno:24681%09red/rno:29599%09red/rno:114…
Calcium signaling pathway	KEGG PATHWAY	rno04020	72	180	0.000270041	Cacna1h|Adora2a|Adora2b|Nos3|Camk2g|Nos1|Chrm3|Cacna1b|Cacna1c|Mylk|Camk2b|Mylk3|Ptafr|Htr2c|Htr2b|P2rx2|Bdkrb1|Bdkrb2|Adra1d|Atp2a3|Ptger3|Plcg2|Gna14|Grin2a|Plce1|Tnnc1|Tnnc2|Vdac2|Nos2|Adcy4|Erbb2|NOS2|Adcy7|Calm2|Adcy1|Gna15|Erbb3|Prkca|Chrm2|CAMK2A|Prkcg|Camk4|Adrb1|Adrb2|Adrb3|Prkacb|Grpr|Slc8a3|Phkg1|Orai2|Plcb1|Sphk1|Plcb3|Plcb4|Cckar|Htr7|Prkcb|Chrm5|Egfr|Htr4|Slc25a5|Slc25a4|Itpka|Plcd4…	http://www.genome.jp/kegg-bin/show_pathway?rno04020/rno:24925%09red/rno:29581%09red/rno:24654%09red/rno:25645%09red/rno:293508%09red/rno:24929%09red/rno:24412%09red/rno:296369%09red/rno:24245%09red/rno:25187%09red/rno:53949%09red/rno:25369%09red/rno:29322%09red/rno:81509%09red/rno:83531%09red/rno:25031%09red/rno:309242%09red/rno:24260%09red/rno:24889%09red/rno:25176%09red/rno:290561%09red/rno:853…
Mineral absorption	KEGG PATHWAY	rno04978	24	45	0.000275983	Hmox1|Atp1a3|Atp1a2|Atp1a1|Tf|Cybrd1|Mt2A|Slc11a1|Ftl1|Steap1|Heph|S100g|Steap2|Vdr|Slc9a3|Slc34a2|Trpm6|Trpv6|Clcn2|Atp1b1|Slc5a1|Slc26a3|Slc26a9|Atp7a	http://www.genome.jp/kegg-bin/show_pathway?rno04978/rno:114629%09red/rno:24941%09red/rno:24825%09red/rno:316519%09red/rno:293874%09red/rno:24249%09red/rno:24873%09red/rno:84395%09red/rno:312052%09red/rno:25650%09red/rno:24784%09red/rno:114246%09red/rno:295669%09red/rno:297738%09red/rno:117240%09red/rno:304784%09red/rno:29232%09red/rno:24451%09red/rno:24213%09red/rno:24212%09red/rno:24211%09red/rn…
Glycosphingolipid biosynthesis - lacto and neolacto series	KEGG PATHWAY	rno00601	17	28	0.000282842	St3gal3|B3gnt5|Gbgt1|B3gnt3|St3gal6|B3galt2|Gcnt2|St3gal4|Abo|Sec1|Abo2|Fut2|Fut1|B4galt1|B4galt2|Fut9|B3galt5	http://www.genome.jp/kegg-bin/show_pathway?rno00601/rno:24390%09red/rno:363040%09red/rno:100301568%09red/rno:288161%09red/rno:58924%09red/rno:84597%09red/rno:81919%09red/rno:686081%09red/rno:290638%09red/rno:304023%09red/rno:313536%09red/rno:64445%09red/rno:306860%09red/rno:116740%09red/rno:308586%09red/rno:296504%09red/rno:65270%09red
Leishmaniasis	KEGG PATHWAY	rno05140	32	66	0.000294456	Nos2|Fos|Il10|RT1-Ba|NOS2|Fcgr2a|Nfkb1|Itgb1|Tgfb1|Itgb2|Traf6|Nfkbib|Nfkbia|Mapk11|C3|Itgam|Marcksl1|Ncf2|Ncf1|Stat1|Ncf4|Prkcb|Tnf|Fcgr1a|Il1a|Il1b|Ptgs2|Itga4|Tlr2|Ifng|Jak2|Ptpn6	http://www.genome.jp/kegg-bin/show_pathway?rno05140/rno:24511%09red/rno:24514%09red/rno:81525%09red/rno:114553%09red/rno:81520%09red/rno:311144%09red/rno:364018%09red/rno:25325%09red/rno:24493%09red/rno:311245%09red/rno:59086%09red/rno:24494%09red/rno:24835%09red/rno:500904%09red/rno:314322%09red/rno:116689%09red/rno:295279%09red/rno:309621%09red/rno:310553%09red/rno:25493%09red/rno:25712%09red/r…
Pertussis	KEGG PATHWAY	rno05133	34	72	0.000361769	Casp7|Nos2|Cxcl6|Il10|Il6|C4a|Nfkb1|Il1b|Itgb1|Irf1|Itgb2|Il23a|Traf6|Casp1|C1qc|C1qb|C1qa|Mapk10|Mapk11|C3|C2|Gnai2|Itgam|NOS2|Calm2|Nlrp3|Ly96|Tnf|Cfl1|Il1a|Mapk8|Itga5|Gnai1|Fos	http://www.genome.jp/kegg-bin/show_pathway?rno05133/rno:81664%09red/rno:60665%09red/rno:24511%09red/rno:448830%09red/rno:155140%09red/rno:50663%09red/rno:25272%09red/rno:25686%09red/rno:25325%09red/rno:24493%09red/rno:311245%09red/rno:24498%09red/rno:24494%09red/rno:24835%09red/rno:81736%09red/rno:314322%09red/rno:29271%09red/rno:362634%09red/rno:287362%09red/rno:64026%09red/rno:689314%09red/rno:…
Citrate cycle (TCA cycle)	KEGG PATHWAY	rno00020	18	31	0.000407934	Pck2|Pck1|Pc|Sdhb|Idh1|Sucla2|Dld|Suclg2|Aco1|Idh3B|Mdh1|Sdha|Acly|Pdhb|Aco2|Suclg1|Sdhd|Fh	http://www.genome.jp/kegg-bin/show_pathway?rno00020/rno:362282%09red/rno:363061%09red/rno:114597%09red/rno:24551%09red/rno:157074%09red/rno:362404%09red/rno:298942%09red/rno:50655%09red/rno:24159%09red/rno:361042%09red/rno:94173%09red/rno:289950%09red/rno:79250%09red/rno:298596%09red/rno:24368%09red/rno:25104%09red/rno:24479%09red/rno:361071%09red
Toxoplasmosis	KEGG PATHWAY	rno05145	49	115	0.000468359	Nos2|Socs1|Il10|RT1-Ba|Birc2|Pik3r5|Nfkb1|Itgb1|Tgfb1|Traf6|Tnfrsf1a|Nfkbib|Gnao1|Nfkbia|Pik3cd|Cycs|Ldlr|Mapk10|Mapk11|Ly96|Gnai2|Irgm|Map2k6|Bcl2l1|NOS2|Stat3|Stat1|Il10ra|Gnai1|Hspa1a|Akt3|Pik3r3|Ccr5|Mapk8|Hspa1l|Lama1|Lama2|Lama4|Lama5|Bcl2|Birc3|Cd40|Tlr2|Ifng|Tnf|Jak2|Lamc2|Bad|Lamc1	http://www.genome.jp/kegg-bin/show_pathway?rno05145/rno:24888%09red/rno:171369%09red/rno:24511%09red/rno:24963%09red/rno:24514%09red/rno:117036%09red/rno:81525%09red/rno:25625%09red/rno:24472%09red/rno:448830%09red/rno:50664%09red/rno:316758%09red/rno:114495%09red/rno:309368%09red/rno:25272%09red/rno:25686%09red/rno:25309%09red/rno:140433%09red/rno:25325%09red/rno:24224%09red/rno:300438%09red/rno…
ErbB signaling pathway	KEGG PATHWAY	rno04012	39	88	0.000687917	Areg|Erbb3|Camk2g|Camk2b|Ereg|Plcg2|Pik3cd|Hbegf|Grb2|Mapk10|Shc4|Shc1|Shc3|Prkca|Cdkn1b|Cdkn1a|Prkcb|CAMK2A|Prkcg|Pik3r5|Akt3|Eif4ebp1|Braf|Abl1|Mapk8|Erbb2|Cblb|Egfr|Bad|Cbl|Stat5a|Btc|Nrg1|Pik3r3|Myc|Nrg2|Nrg4|Pak2|Kras	http://www.genome.jp/kegg-bin/show_pathway?rno04012/rno:114486%09red/rno:60664%09red/rno:24577%09red/rno:116636%09red/rno:24245%09red/rno:171136%09red/rno:29183%09red/rno:81504%09red/rno:500985%09red/rno:25272%09red/rno:85385%09red/rno:679845%09red/rno:690919%09red/rno:29432%09red/rno:24329%09red/rno:311860%09red/rno:114851%09red/rno:24918%09red/rno:29414%09red/rno:24525%09red/rno:25433%09red/rno…
Glyoxylate and dicarboxylate metabolism	KEGG PATHWAY	rno00630	15	25	0.000774876	Hoga1|Grhpr|Mut|Pccb|Hyi|Pcca|Cat|Acat1|Acat2|Mdh1|Aco1|Hao1|Mcee|Aco2|Shmt2	http://www.genome.jp/kegg-bin/show_pathway?rno00630/rno:24624%09red/rno:293829%09red/rno:24551%09red/rno:25014%09red/rno:308100%09red/rno:79250%09red/rno:500536%09red/rno:50655%09red/rno:688517%09red/rno:311446%09red/rno:687008%09red/rno:680021%09red/rno:293949%09red/rno:24248%09red/rno:299857%09red
Bile secretion	KEGG PATHWAY	rno04976	33	72	0.000852231	Abcg2|Atp1a3|Atp1a2|Atp1a1|Abcb4|Ephx1|Slc5a1|Aqp4|Ldlr|Nr1h4|Adcy4|Adcy5|Nceh1|Adcy7|Adcy1|Slc9a3|Adcy6|Slc2a1|Aqp9|Slc51a|Slc51b|Aqp8|Prkacb|Cftr|Abcc2|Abcc3|Abcb1a|Car2|Scarb1|Atp1b1|Slc4a5|Slc4a4|Slc22a1	http://www.genome.jp/kegg-bin/show_pathway?rno04976/rno:84484%09red/rno:64532%09red/rno:293508%09red/rno:25552%09red/rno:300790%09red/rno:25073%09red/rno:24778%09red/rno:300438%09red/rno:170913%09red/rno:25293%09red/rno:305509%09red/rno:54231%09red/rno:312382%09red/rno:140668%09red/rno:25650%09red/rno:297386%09red/rno:24891%09red/rno:24784%09red/rno:24255%09red/rno:60351%09red/rno:294930%09red/rn…
Gastric acid secretion	KEGG PATHWAY	rno04971	33	72	0.000852231	Kcnj2|Camk2g|Mylk|Camk2b|Sstr2|Atp1a3|Atp1a2|Atp1a1|Actb|Atp1b1|Sst|Gnai2|Gnai1|Adcy4|Adcy5|Adcy6|Adcy7|Calm2|Adcy1|Prkca|Prkcb|CAMK2A|Prkcg|Plcb3|Prkacb|Cftr|Plcb1|Kcnj10|Plcb4|Car2|Chrm3|Mylk3|Kcnq1	http://www.genome.jp/kegg-bin/show_pathway?rno04971/rno:54231%09red/rno:24797%09red/rno:293508%09red/rno:24245%09red/rno:29322%09red/rno:25031%09red/rno:24680%09red/rno:84020%09red/rno:24260%09red/rno:25400%09red/rno:25686%09red/rno:24654%09red/rno:291926%09red/rno:50663%09red/rno:305509%09red/rno:81664%09red/rno:25650%09red/rno:24681%09red/rno:171140%09red/rno:24255%09red/rno:81822%09red/rno:250…
Tuberculosis	KEGG PATHWAY	rno05152	66	169	0.00102041	Il1b|Il18|Nos2|Il10|RT1-Ba|Camk2g|Camk2b|Fcgr2a|Il6|Card9|Coro1a|Irak2|Nfkb1|Vdr|Bcl10|Itgax|Tgfb1|Mrc2|Itgb2|Il23a|Traf6|Tnfrsf1a|Syk|Lsp1|Ctsd|Cycs|Tcirg1|Mapk10|Mapk11|C3|Ksr1|Tnf|Itgam|Atp6v0c|NOS2|Atp6v0a1|Calm2|Tlr6|Stat1|Lbp|Plk3|Camp|Fcer1g|CAMK2A|Bad|Akt3|Fcgr1a|Il1a|Mapk8|Malt1|Cebpb|Sphk1|Pik3c3|Il10ra|Clec7a|Eea1|Tlr2|Ifng|Ripk2|Jak2|Lamp2|Nod2|Ppp3ca|Bcl2|Bid|Clec4e	http://www.genome.jp/kegg-bin/show_pathway?rno05152/rno:499271%09red/rno:293650%09red/rno:83477%09red/rno:24514%09red/rno:24498%09red/rno:305353%09red/rno:24245%09red/rno:116591%09red/rno:25625%09red/rno:25155%09red/rno:171293%09red/rno:155140%09red/rno:50663%09red/rno:64171%09red/rno:25272%09red/rno:24494%09red/rno:25309%09red/rno:25325%09red/rno:24493%09red/rno:25441%09red/rno:24599%09red/rno:3…
B cell receptor signaling pathway	KEGG PATHWAY	rno04662	32	70	0.00107218	Cr2|Vav2|Rac2|Fos|Nfkb1|Bcl10|Pik3ap1|Cd19|Lilrb3|Nfkbib|Nfkbia|Pik3cd|Nfkbie|Plcg2|Grb2|Prkcb|Dapp1|Pik3r5|Akt3|Pik3r3|Cd79b|Malt1|Rasgrp3|Inpp5d|Vav1|Cd22|Syk|Ppp3ca|Lyn|Ptpn6|Btk|Kras	http://www.genome.jp/kegg-bin/show_pathway?rno04662/rno:60664%09red/rno:171055%09red/rno:83477%09red/rno:81525%09red/rno:25156%09red/rno:25155%09red/rno:81504%09red/rno:365367%09red/rno:289395%09red/rno:54259%09red/rno:313874%09red/rno:367901%09red/rno:24674%09red/rno:316241%09red/rno:29414%09red/rno:24525%09red/rno:314322%09red/rno:116689%09red/rno:65146%09red/rno:294048%09red/rno:25493%09red/rn…
Regulation of actin cytoskeleton	KEGG PATHWAY	rno04810	81	216	0.00123062	Actn2|Actn1|Vav2|Rac2|Fgf9|Fn1|Cyfip2|Egfr|Mylk|Mras|Msn|Pdgfc|Ssh2|Ssh3|Ssh1|Itga2|Actb|Was|Iqgap2|Scin|Itgax|Itgb3|Itgb2|Itgb4|Itgb7|Abi2|Myl12b|Limk1|Pik3cd|Itgav|Pfn2|Fgf18|Itgal|Itgam|Fgf23|Fgf13|Fgf12|Fgfr4|Gsn|Fgfr3|Fgfr1|Myh10|Itgb1|Myh14|Fgd3|Braf|Tmsb4x|Arhgef4|Chrm2|Kras|Pik3r5|Bdkrb2|Pik3r3|Itga4|Cfl1|Pip5k1c|Fgf7|Mylk3|Fgf2|Actg1|Itga9|Nckap1l|Wasf1|Ppp1cc|Vav1|Itga1|Chrm5|Chrm3|Itga…	http://www.genome.jp/kegg-bin/show_pathway?rno04810/rno:25724%09red/rno:315744%09red/rno:84488%09red/rno:84489%09red/rno:361223%09red/rno:81814%09red/rno:24511%09red/rno:317371%09red/rno:25661%09red/rno:296456%09red/rno:25482%09red/rno:29369%09red/rno:79429%09red/rno:53949%09red/rno:81521%09red/rno:170630%09red/rno:81509%09red/rno:311144%09red/rno:29302%09red/rno:308572%09red/rno:499271%09red/rno…
Pyruvate metabolism	KEGG PATHWAY	rno00620	21	41	0.00131486	Pck2|Pklr|Grhpr|Pck1|Acacb|Aldh3a2|Acss2|Acss1|Dld|Acat2|Pc|Acat1|Fh|Aldh9a1|Mdh1|Aldh1b1|Pdhb|Pkm|Ldha|Ldhb|Ldhc	http://www.genome.jp/kegg-bin/show_pathway?rno00620/rno:362282%09red/rno:64040%09red/rno:24534%09red/rno:25014%09red/rno:24533%09red/rno:25104%09red/rno:298079%09red/rno:24651%09red/rno:296259%09red/rno:298942%09red/rno:25630%09red/rno:361042%09red/rno:308100%09red/rno:289950%09red/rno:65183%09red/rno:680021%09red/rno:24368%09red/rno:116719%09red/rno:29634%09red/rno:311569%09red/rno:24551%09red
Aldosterone-regulated sodium reabsorption	KEGG PATHWAY	rno04960	21	41	0.00131486	Nr3c2|Fxyd4|Igf1|Atp1a1|Sgk1|Prkca|Insr|Prkcb|Pik3cd|Irs1|Prkcg|Atp1b1|Scnn1g|Pik3r5|Atp1a3|Atp1a2|Scnn1a|Pik3r3|Kras|Hsd11b2|Scnn1b	http://www.genome.jp/kegg-bin/show_pathway?rno04960/rno:25122%09red/rno:29517%09red/rno:24680%09red/rno:24482%09red/rno:24212%09red/rno:24211%09red/rno:24768%09red/rno:24767%09red/rno:497931%09red/rno:25117%09red/rno:25672%09red/rno:25023%09red/rno:24954%09red/rno:64190%09red/rno:25467%09red/rno:24213%09red/rno:25650%09red/rno:60664%09red/rno:24525%09red/rno:366508%09red/rno:24681%09red
cAMP signaling pathway	KEGG PATHWAY	rno04024	74	195	0.00134848	Adora2a|Vav2|Rac2|Fos|Adora1|Cacna1c|Camk2b|Cnga3|Sstr1|Bad|Sstr2|Npr1|Atp1a2|Atp1a1|Ppara|Nfkb1|Atp1b1|Pde4b|Camk2g|Amh|Calm2|Ptch1|Grin2a|Gli3|Vav1|Nfkbia|Pik3cd|Ptger2|Ptger3|Grin2b|Creb3l1|Plce1|Creb3l4|Mapk10|Gnai2|Gnai1|Adcy4|Adcy5|Adcy6|Adcy7|Arap3|Adcy1|Braf|Camk4|Chrm2|Tshr|CAMK2A|Adrb1|Htr4|Akt3|Pik3r3|Ppp1r1b|Prkacb|Mapk8|Pde4c|Cftr|Hhip|Pik3r5|Lipe|Ppp1cc|Gli1|Gria3|Creb5|Rap1b|Gria4|…	http://www.genome.jp/kegg-bin/show_pathway?rno04024/rno:24925%09red/rno:85258%09red/rno:408199%09red/rno:64532%09red/rno:293508%09red/rno:24929%09red/rno:24410%09red/rno:54305%09red/rno:24245%09red/rno:500131%09red/rno:25369%09red/rno:366508%09red/rno:140589%09red/rno:25033%09red/rno:25360%09red/rno:29628%09red/rno:25050%09red/rno:25272%09red/rno:114486%09red/rno:24412%09red/rno:25324%09red/rno:6…
Legionellosis	KEGG PATHWAY	rno05134	26	55	0.00169655	Cxcl1|Casp7|Cxcl3|Cxcl2|Casp1|Naip5|Naip6|Il6|Nfkb1|Nfkb2|Itgb2|Eef1a1|Eef1a2|Nfkbia|Cycs|Itgam|C3|Clk1|Nlrc4|Hspa1a|Tnf|Il1b|Hspa1l|Tlr2|Il18|Bnip3	http://www.genome.jp/kegg-bin/show_pathway?rno05134/rno:24799%09red/rno:64026%09red/rno:24963%09red/rno:84480%09red/rno:171361%09red/rno:298784%09red/rno:309452%09red/rno:81503%09red/rno:24494%09red/rno:25309%09red/rno:24498%09red/rno:24835%09red/rno:301434%09red/rno:191568%09red/rno:310553%09red/rno:25493%09red/rno:294691%09red/rno:29197%09red/rno:25166%09red/rno:171551%09red/rno:24232%09red/rno…
Neurotrophin signaling pathway	KEGG PATHWAY	rno04722	49	121	0.00179612	Ngf|Ptpn11|Camk2g|Camk2b|Sort1|Sh2b2|Nfkb1|Irak2|Irak3|Nfkbie|Matk|Rps6ka2|Rps6ka6|Arhgdig|Nfkbib|Nfkbia|Pik3cd|Irs1|Mapkapk2|Foxo3|Plcg2|Grb2|Mapk10|Mapk11|Arhgdib|Ngfr|Shc4|Calm2|Shc1|Shc3|Map3k3|Camk4|CAMK2A|Ntrk2|Kras|Pik3r5|Akt3|Faslg|Braf|Abl1|Mapk8|Bad|Traf6|Zfp110|Rap1b|Ripk2|Pik3r3|Bcl2|Cdc42	http://www.genome.jp/kegg-bin/show_pathway?rno04722/rno:114486%09red/rno:60664%09red/rno:316241%09red/rno:60450%09red/rno:310738%09red/rno:81525%09red/rno:83576%09red/rno:25385%09red/rno:317203%09red/rno:25054%09red/rno:81504%09red/rno:25050%09red/rno:25272%09red/rno:85385%09red/rno:679845%09red/rno:117269%09red/rno:25400%09red/rno:24596%09red/rno:308362%09red/rno:25467%09red/rno:311245%09red/rno…
Fc gamma R-mediated phagocytosis	KEGG PATHWAY	rno04666	37	86	0.00180395	Vav2|Rac2|Fcgr1a|Gab2|Amph|Fcgr2a|Marcks|Hck|Was|Asap1|Wasf1|Scin|Syk|Limk1|Pik3cd|Plcg2|Marcksl1|Ncf1|Ppap2c|Ppap2a|Prkca|Prkcb|Prkcg|Pik3r5|Akt3|Pik3r3|Cfl1|Pla2g4a|Gsn|Sphk1|Inpp5d|Vav1|Dock2|Pip5k1c|Ptprc|Lyn|Cdc42	http://www.genome.jp/kegg-bin/show_pathway?rno04666/rno:60664%09red/rno:296654%09red/rno:24699%09red/rno:294568%09red/rno:114553%09red/rno:81520%09red/rno:25156%09red/rno:25155%09red/rno:314961%09red/rno:246115%09red/rno:295279%09red/rno:24653%09red/rno:29414%09red/rno:29271%09red/rno:170897%09red/rno:24680%09red/rno:24681%09red/rno:84477%09red/rno:25734%09red/rno:60668%09red/rno:296603%09red/rno…
Fc epsilon RI signaling pathway	KEGG PATHWAY	rno04664	31	69	0.00180422	Rac2|Fyn|Gab2|Lcp2|Mapk8|Syk|Vav2|Pik3cd|Csf2|Plcg2|Grb2|Mapk10|Mapk11|Map2k6|Prkca|Prkcg|Pik3r5|Tnf|Pik3r3|Pla2g4c|Inpp5d|Pla2g4a|Ms4a2|Pla2g4f|Fcer1g|Fcer1a|Vav1|Akt3|Lyn|Btk|Kras	http://www.genome.jp/kegg-bin/show_pathway?rno04664/rno:116630%09red/rno:60664%09red/rno:25150%09red/rno:25156%09red/rno:25155%09red/rno:81504%09red/rno:114495%09red/rno:691907%09red/rno:25272%09red/rno:54259%09red/rno:25441%09red/rno:367901%09red/rno:24653%09red/rno:24835%09red/rno:29414%09red/rno:24525%09red/rno:24680%09red/rno:24681%09red/rno:84477%09red/rno:296603%09red/rno:691810%09red/rno:6…
Axon guidance	KEGG PATHWAY	rno04360	51	127	0.00181779	Sema3f|Rac2|Cfl1|Ntng2|Robo1|Fyn|Ablim2|Srgap1|Cxcl12|Srgap2|Sema7a|Itgb1|Lrrc4c|Efnb1|Epha7|Sema6b|Limk1|Epha3|Epha2|Epha1|Rnd1|Gnai2|Gnai1|Ephb2|Nfatc4|Slit3|Slit2|Slit1|Cxcr4|Abl1|Sema4c|Sema4d|Sema4f|Sema4g|Sema3a|Ephb3|Sema3b|Sema3e|Sema5a|Sema3g|Ntn4|Unc5b|Unc5c|Efna5|Unc5a|Efna2|Efna1|Ppp3ca|Kras|Pak2|Cdc42	http://www.genome.jp/kegg-bin/show_pathway?rno04360/rno:363142%09red/rno:366492%09red/rno:171287%09red/rno:24511%09red/rno:84358%09red/rno:25150%09red/rno:301346%09red/rno:360958%09red/rno:314903%09red/rno:24772%09red/rno:290562%09red/rno:25686%09red/rno:29432%09red/rno:24674%09red/rno:311860%09red/rno:29745%09red/rno:361764%09red/rno:116683%09red/rno:81664%09red/rno:60630%09red/rno:65047%09red/r…
Amphetamine addiction	KEGG PATHWAY	rno05031	29	65	0.00284264	Fos|Camk2g|Camk2b|Maoa|Th|Ddc|Stx1a|Ppp1r1b|Grin2a|Grin2b|Creb3l1|Creb3l4|Adcy5|Cacna1c|Calm2|Grin2d|Prkca|Prkcb|CAMK2A|Prkcg|Camk4|Prkacb|Ppp1cc|Gria3|Creb5|Gria4|Arc|Ppp3ca|Fosb	http://www.genome.jp/kegg-bin/show_pathway?rno05031/rno:116470%09red/rno:310616%09red/rno:293508%09red/rno:24410%09red/rno:24412%09red/rno:24245%09red/rno:500131%09red/rno:25050%09red/rno:25400%09red/rno:171140%09red/rno:24674%09red/rno:360616%09red/rno:362165%09red/rno:50663%09red/rno:314322%09red/rno:24680%09red/rno:24681%09red/rno:24409%09red/rno:24311%09red/rno:29253%09red/rno:25023%09red/rno…
Dilated cardiomyopathy	KEGG PATHWAY	rno05414	37	88	0.00293126	Igf1|Adcy5|Cacna1c|Adcy7|Actb|Itgb1|Tgfb1|Itgb3|Actg1|Itgb7|Actc1|Cacnb1|Itgav|Tnnc1|Cacna2d1|Adcy4|Emd|Adcy6|Tnnt2|Adcy1|Sgcg|Des|Sgcb|Adrb1|Tnf|Prkacb|Itgb4|Itga9|Lama2|Itga1|Itga2|Itga4|Itga5|Itga11|Mybpc3|Itga2b|Cacng7	http://www.genome.jp/kegg-bin/show_pathway?rno05414/rno:24925%09red/rno:315744%09red/rno:24511%09red/rno:293508%09red/rno:296456%09red/rno:311144%09red/rno:29302%09red/rno:309368%09red/rno:29275%09red/rno:290561%09red/rno:140728%09red/rno:287876%09red/rno:59086%09red/rno:24835%09red/rno:25118%09red/rno:24837%09red/rno:680229%09red/rno:50688%09red/rno:685269%09red/rno:170921%09red/rno:305509%09red…
Parkinson's disease	KEGG PATHWAY	rno05012	57	148	0.00314106	Ndufa6|Ndufc1|Ndufc2|Ndufa5|Ndufa2|Uqcrh|Lrrk2|Adora2a|Ndufa9|Uba7|Th|Sdha|Slc25a4|Atp5hl1|Sdhd|Atp5g2|Sdhb|Atp5g1|Ndufa1|Cycs|Ndufs1|Ndufs3|Pink1|Ndufa10|Gnai2|Uqcrc1|Adcy5|Sncaip|Ndufb7|Ndufb5|Ndufb2|Park2|Uqcrb|Cox8a|Prkacb|RGD2320734|Cox6c|Ndufv2|Ndufv1|Cox5b|Ndufa7|Uqcrc2|Cox7b|Cyc1|Vdac2|Slc25a5|Ndufb10|Atp5j|Cox4i1|Atp5h|Atp5o|Ndufa13|Atp5b|Cox7a2|Gnai1|Uchl1|Cox6a2	http://www.genome.jp/kegg-bin/show_pathway?rno05012/rno:363061%09red/rno:293655%09red/rno:25488%09red/rno:85333%09red/rno:29445%09red/rno:293508%09red/rno:307309%09red/rno:298575%09red/rno:363441%09red/rno:94271%09red/rno:299643%09red/rno:25369%09red/rno:303393%09red/rno:293448%09red/rno:83531%09red/rno:94194%09red/rno:25309%09red/rno:25176%09red/rno:301458%09red/rno:25686%09red/rno:25278%09red/r…
Arrhythmogenic right ventricular cardiomyopathy (ARVC)	KEGG PATHWAY	rno05412	32	74	0.00324363	Actn2|Tcf7|Itga4|Cacna1c|Actn1|Dsp|Actb|Lef1|Itgb1|Gja1|Itgb3|Itgb4|Itgb7|Cacnb1|Itgav|Ctnna3|Emd|Sgcg|Des|Sgcb|Tcf7l2|Actg1|Itga9|Lama2|Cacna2d1|Itga1|Itga2|Dsc2|Itga5|Itga11|Itga2b|Cacng7	http://www.genome.jp/kegg-bin/show_pathway?rno05412/rno:25724%09red/rno:361839%09red/rno:315744%09red/rno:24511%09red/rno:296456%09red/rno:25399%09red/rno:311144%09red/rno:29302%09red/rno:309368%09red/rno:679869%09red/rno:140728%09red/rno:287876%09red/rno:25118%09red/rno:680229%09red/rno:50688%09red/rno:685269%09red/rno:363595%09red/rno:170921%09red/rno:25713%09red/rno:291245%09red/rno:81822%09re…
Arginine and proline metabolism	KEGG PATHWAY	rno00330	27	60	0.00337857	Aoc1|Nos1|Nos2|Nos3|Smox|Sat1|Sms|Gatm|Maoa|Aldh9a1|Aldh1b1|Ass1|Ckm|Aldh18a1|Asl|Hoga1|NOS2|Aldh3a2|Ckmt1b|P4ha2|P4ha3|P4ha1|Nags|Arg1|Prodh|Cndp1|Cndp2	http://www.genome.jp/kegg-bin/show_pathway?rno00330/rno:361612%09red/rno:360526%09red/rno:65183%09red/rno:24265%09red/rno:363469%09red/rno:302642%09red/rno:29221%09red/rno:291394%09red/rno:65029%09red/rno:24598%09red/rno:24599%09red/rno:64475%09red/rno:59085%09red/rno:680409%09red/rno:81660%09red/rno:307212%09red/rno:29593%09red/rno:308652%09red/rno:29253%09red/rno:303563%09red/rno:293949%09red/r…
Circadian entrainment	KEGG PATHWAY	rno04713	39	95	0.00380384	Cacna1h|Kcnj3|Camk2g|Fos|Gnb5|Cacna1c|Camk2b|Gng12|Prkg2|Nos1|Rasd1|Gnao1|Grin2b|Gng4|Grin2a|Grin2d|Gnai2|Gng8|Gnai1|Adcy4|Adcy5|Adcy6|Adcy7|Calm2|Adcy1|Prkca|Prkcb|CAMK2A|Prkcg|Per3|Gngt2|Prkacb|Plcb1|Plcb3|Plcb4|Gria3|Gria4|Gucy1a2|Gucy1b3	http://www.genome.jp/kegg-bin/show_pathway?rno04713/rno:24654%09red/rno:64532%09red/rno:293508%09red/rno:24410%09red/rno:24412%09red/rno:24245%09red/rno:29322%09red/rno:25031%09red/rno:50664%09red/rno:83579%09red/rno:50663%09red/rno:245986%09red/rno:114118%09red/rno:25523%09red/rno:24598%09red/rno:25686%09red/rno:171140%09red/rno:78962%09red/rno:64455%09red/rno:305509%09red/rno:314322%09red/rno:8…
FoxO signaling pathway	KEGG PATHWAY	rno04068	52	134	0.00388527	Pck2|Ccnb2|Cdkn2b|Igf1|Sod2|Il10|Ccnb1|Foxo6|Il6|Pck1|Fbxo25|Bcl2l11|Gadd45g|Tgfb1|Igf1r|Sgk1|Insr|Pik3cd|Irs1|Foxo3|Ccnd1|Ccng2|Grb2|Mapk10|Mapk11|Homer3|Bcl6|Plk3|Klf2|Tgfbr2|Tnfsf10|Prkab2|Cdkn1b|Cdkn1a|Slc2a4|Cat|Pik3r5|Akt3|Faslg|Braf|Mapk8|Gadd45a|Gadd45b|Egfr|S1pr4|Agap2|Csnk1e|Stat3|Pik3r3|Stk4|Kras|Bnip3	http://www.genome.jp/kegg-bin/show_pathway?rno04068/rno:58822%09red/rno:60664%09red/rno:363088%09red/rno:497931%09red/rno:246775%09red/rno:81810%09red/rno:291005%09red/rno:83571%09red/rno:25385%09red/rno:81504%09red/rno:24248%09red/rno:25272%09red/rno:64547%09red/rno:114486%09red/rno:25325%09red/rno:116554%09red/rno:25139%09red/rno:59086%09red/rno:24498%09red/rno:24329%09red/rno:29517%09red/rno:1…
Hepatitis C	KEGG PATHWAY	rno05160	49	125	0.00394111	Socs3|Ppp2r2c|Ppp2r2b|Ifnar2|Ifnar1|Pias1|Ppara|Nfkb1|Eif2ak4|Irf1|Traf3|Irf7|Cldn17|Traf6|Tnfrsf1a|Nfkbia|Pik3cd|Ldlr|Cldn11|Ifit1lb|Oas2|Mapk10|Mapk11|Stat3|Stat1|Oas3|Cdkn1a|Cldn10|Cldn8|Pik3r5|Akt3|Pik3r3|Braf|Mapk8|Cldn3|Cldn4|Cldn7|Cldn23|Scarb1|Cldn15|Egfr|Grb2|Tlr3|Tnf|Ocln|Bad|Oas1b|Ifit1|Kras	http://www.genome.jp/kegg-bin/show_pathway?rno05160/rno:60660%09red/rno:83497%09red/rno:60664%09red/rno:290485%09red/rno:117256%09red/rno:25625%09red/rno:25747%09red/rno:25073%09red/rno:81504%09red/rno:304388%09red/rno:364594%09red/rno:84588%09red/rno:25272%09red/rno:114486%09red/rno:363938%09red/rno:294090%09red/rno:311245%09red/rno:24329%09red/rno:114851%09red/rno:24835%09red/rno:81736%09red/rn…
Adipocytokine signaling pathway	KEGG PATHWAY	rno04920	31	72	0.00404137	Pck2|Pck1|Socs3|Acsl3|Ptpn11|Acsl4|Irs1|Stat3|Acsbg1|Ppara|Nfkb1|Nfkbie|Tnfrsf1b|Tnfrsf1a|Nfkbib|Nfkbia|Ppargc1a|Cd36|Lepr|Mapk10|Npy|Adipoq|Prkab2|Acacb|Slc2a4|Slc2a1|Tnf|Prkcq|Mapk8|Akt3|Jak2	http://www.genome.jp/kegg-bin/show_pathway?rno04920/rno:64562%09red/rno:246253%09red/rno:316241%09red/rno:156767%09red/rno:24514%09red/rno:29184%09red/rno:81525%09red/rno:25622%09red/rno:25625%09red/rno:25747%09red/rno:25467%09red/rno:83516%09red/rno:116719%09red/rno:25272%09red/rno:25139%09red/rno:361042%09red/rno:24835%09red/rno:81736%09red/rno:29414%09red/rno:362282%09red/rno:113976%09red/rno:…
Apoptosis	KEGG PATHWAY	rno04210	34	81	0.00438521	Casp7|Ngf|Il1rap|Cycs|Capn1|Nfkb1|Irak2|Irak3|Bcl2l1|Tnfrsf1a|Fas|Bid|Nfkbia|Pik3cd|Dffb|Casp12|Bad|Bcl2|Csf2rb|Tnfsf10|Pik3r5|Akt3|Faslg|Prkacb|Il1a|Il1b|Aifm1|Il1r1|Birc3|Birc2|Cflar|Tnf|Pik3r3|Ppp3ca	http://www.genome.jp/kegg-bin/show_pathway?rno04210/rno:24888%09red/rno:60664%09red/rno:293508%09red/rno:156117%09red/rno:25663%09red/rno:310738%09red/rno:25625%09red/rno:25385%09red/rno:117279%09red/rno:83533%09red/rno:24494%09red/rno:25309%09red/rno:24493%09red/rno:246097%09red/rno:24674%09red/rno:24835%09red/rno:29414%09red/rno:64625%09red/rno:246775%09red/rno:362418%09red/rno:25493%09red/rno:…
Phosphatidylinositol signaling system	KEGG PATHWAY	rno04070	34	81	0.00438521	Dgkq|Dgkh|Dgki|Synj1|Synj2|Dgkg|Pip5k1c|Pik3cd|Inpp4a|Plcg2|Plce1|Pi4k2a|Calm2|Plcb1|Prkca|Prkcb|Prkcg|Pik3r5|Pik3r3|Plcb4|Inpp5a|Inpp5b|Plcb3|Inpp5d|Cds1|Inpp5j|Pik3c2a|Itpka|Plcd4|Itpkb|Pik3c2g|Pik3c3|Pip4k2a|Pip4k2b	http://www.genome.jp/kegg-bin/show_pathway?rno04070/rno:361632%09red/rno:60664%09red/rno:25666%09red/rno:365382%09red/rno:114554%09red/rno:29322%09red/rno:25031%09red/rno:50663%09red/rno:54259%09red/rno:24654%09red/rno:362590%09red/rno:361076%09red/rno:89812%09red/rno:81925%09red/rno:688705%09red/rno:114633%09red/rno:24680%09red/rno:24681%09red/rno:116720%09red/rno:116723%09red/rno:29337%09red/rn…
Chemical carcinogenesis	KEGG PATHWAY	rno05204	35	84	0.00447359	Aldh3b1|Cyp1b1|RGD1559459|Cyp2b1|Ugt2b10|Ephx1|Adh1|Adh7|Adh5|Cbr1|Aldh1a3|Gstm2|Cyp1a1|Gsto1|Gstt2|Nat2|Nat1|Gstm3|Sult1a1|Gstm6|Gstm7|Ccbl1|Cyp2c13|Hsd11b1|Ptgs2|Gsta4|Gsta5|Ugt2a3|Gsta1|Gsta3|Mgst2|Mgst3|Mgst1|Cyp2c24|Ugt1a3	http://www.genome.jp/kegg-bin/show_pathway?rno05204/rno:266603%09red/rno:171178%09red/rno:29487%09red/rno:171341%09red/rno:116631%09red/rno:295037%09red/rno:25426%09red/rno:24300%09red/rno:29224%09red/rno:171521%09red/rno:57298%09red/rno:305264%09red/rno:311844%09red/rno:396551%09red/rno:100145871%09red/rno:24424%09red/rno:494500%09red/rno:24421%09red/rno:25116%09red/rno:499688%09red/rno:289197%0…
Gap junction	KEGG PATHWAY	rno04540	36	87	0.00454994	Pdgfc|Htr2b|Htr2a|Htr2c|Prkg2|Tuba4a|Grb2|Gja1|Tuba8|Tuba1a|Prkca|Gucy1a2|Gnai2|Gnai1|Adcy4|Adcy5|Adcy6|Adcy7|Adcy1|Map3k2|Prkcb|Prkcg|Adrb1|Plcb3|Prkacb|Plcb1|Tubal3|Plcb4|Tubb6|Tubb4a|Tubb5|Egfr|Tubb3|Tubb1|Gucy1b3|Kras	http://www.genome.jp/kegg-bin/show_pathway?rno04540/rno:24925%09red/rno:29581%09red/rno:293508%09red/rno:316531%09red/rno:79429%09red/rno:29322%09red/rno:25031%09red/rno:81504%09red/rno:64158%09red/rno:66012%09red/rno:25523%09red/rno:25686%09red/rno:24654%09red/rno:24329%09red/rno:305509%09red/rno:81664%09red/rno:307351%09red/rno:171492%09red/rno:24680%09red/rno:24681%09red/rno:29595%09red/rno:24…
Protein digestion and absorption	KEGG PATHWAY	rno04974	36	87	0.00454994	Eln|Ace2|Cela2a|Atp1a3|Atp1a2|Atp1a1|Kcnq1|Mep1a|Mep1b|Kcne3|Cpb2|Slc1a1|Col4a6|Col4a5|Col4a3|Col4a2|Col4a1|Mme|Col3a1|Col7a1|Slc9a3|Kcnk5|Col14a1|Slc16a10|Col1a1|Col6a1|Slc8a3|Col6a5|Col6a4|Col12a1|Cpa3|Col9a3|Atp1b1|Slc7a7|Dpp4|Col17a1	http://www.genome.jp/kegg-bin/show_pathway?rno04974/rno:363458%09red/rno:25727%09red/rno:314981%09red/rno:302668%09red/rno:84020%09red/rno:25253%09red/rno:315981%09red/rno:24590%09red/rno:294337%09red/rno:25684%09red/rno:25683%09red/rno:170566%09red/rno:63883%09red/rno:113936%09red/rno:290905%09red/rno:25650%09red/rno:363265%09red/rno:362285%09red/rno:24784%09red/rno:363457%09red/rno:501047%09red…
Glycosaminoglycan biosynthesis - chondroitin sulfate / dermatan sulfate	KEGG PATHWAY	rno00532	12	21	0.00460709	Chst11|Chpf|Chst15|Chst12|Chpf2|Chsy1|Ust|Dse|Csgalnact2|Xylt1|Chst7|Csgalnact1	http://www.genome.jp/kegg-bin/show_pathway?rno00532/rno:64133%09red/rno:292999%09red/rno:361450%09red/rno:365583%09red/rno:302302%09red/rno:306375%09red/rno:316533%09red/rno:296733%09red/rno:297554%09red/rno:314694%09red/rno:304322%09red/rno:286974%09red
Glycosphingolipid biosynthesis - globo series	KEGG PATHWAY	rno00603	9	14	0.0048938	B3galt5|St3gal1|B3galnt1|Hexb|Sec1|Fut2|Fut1|A4galt|Fut9	http://www.genome.jp/kegg-bin/show_pathway?rno00603/rno:288161%09red/rno:58924%09red/rno:81919%09red/rno:63888%09red/rno:84597%09red/rno:310508%09red/rno:362924%09red/rno:308586%09red/rno:294673%09red
Oxidative phosphorylation	KEGG PATHWAY	rno00190	53	139	0.00545776	Ndufa6|Ndufc1|Ndufc2|Ndufa5|Ndufa2|Uqcrh|Ndufa1|Lhpp|Atp6v1b1|Ndufa9|Sdha|Sdhb|Atp5hl1|Sdhd|Atp5g2|Atp5g1|Cox4i1|Atp12a|Tcirg1|Ndufs1|Ndufs3|Ndufa10|Atp6v1b2|Uqcrc2|Uqcrc1|Atp6v0c|Ndufb7|Ndufb5|Ndufa13|Ndufb2|Uqcrb|Ppa2|Cox8a|Atp6v0e1|RGD2320734|Cox6c|Ndufa7|Ndufv2|Ndufv1|Cox5b|Atp5j2|Cox7b|Cyc1|Ndufb10|Atp5j|Atp5i|Atp5h|Atp5o|Atp6v0a1|Atp5l|Atp5b|Cox7a2|Cox6a2	http://www.genome.jp/kegg-bin/show_pathway?rno00190/rno:363061%09red/rno:310856%09red/rno:293655%09red/rno:25488%09red/rno:293650%09red/rno:29445%09red/rno:29507%09red/rno:363441%09red/rno:94271%09red/rno:299643%09red/rno:303393%09red/rno:293448%09red/rno:94194%09red/rno:690441%09red/rno:301458%09red/rno:25278%09red/rno:312488%09red/rno:100361126%09red/rno:294964%09red/rno:300047%09red/rno:140608…
Tryptophan metabolism	KEGG PATHWAY	rno00380	21	45	0.00554359	Aoc1|Hadh|Aldh1b1|Ido1|Cyp1b1|Inmt|Cyp1a1|Aldh3a2|Ccbl1|Tph2|Acat2|Cat|Acat1|Maoa|Tdo2|Aldh9a1|Aox1|Kynu|Ddc|Ehhadh|Gcdh	http://www.genome.jp/kegg-bin/show_pathway?rno00380/rno:64206%09red/rno:65029%09red/rno:24311%09red/rno:171142%09red/rno:25014%09red/rno:66029%09red/rno:298079%09red/rno:29253%09red/rno:113965%09red/rno:64040%09red/rno:308100%09red/rno:368066%09red/rno:54349%09red/rno:116682%09red/rno:65183%09red/rno:24296%09red/rno:311844%09red/rno:364975%09red/rno:24248%09red/rno:25426%09red/rno:317675%09red
Vitamin B6 metabolism	KEGG PATHWAY	rno00750	7	10	0.00686928	Aox1|Pdxk|RGD1566085|Psat1|Pnpo|Pdxp|Phospho2	http://www.genome.jp/kegg-bin/show_pathway?rno00750/rno:64533%09red/rno:727679%09red/rno:54349%09red/rno:295663%09red/rno:83578%09red/rno:293820%09red/rno:361819%09red
Intestinal immune network for IgA production	KEGG PATHWAY	rno04672	20	43	0.00703546	Tgfb1|Icoslg|Cd28|Itgb7|Il10|Cd80|Madcam1|Itga4|Cd40|Cxcl12|Il15|Il6|Ccl28|Pigr|Cxcr4|RT1-Ba|Ccl25|Il15ra|aicda|Tnfrsf13c	http://www.genome.jp/kegg-bin/show_pathway?rno04672/rno:24498%09red/rno:24772%09red/rno:311144%09red/rno:690369%09red/rno:360750%09red/rno:500910%09red/rno:309621%09red/rno:59086%09red/rno:25408%09red/rno:25713%09red/rno:25660%09red/rno:499415%09red/rno:54266%09red/rno:25670%09red/rno:60628%09red/rno:114492%09red/rno:25046%09red/rno:399679%09red/rno:171369%09red/rno:25325%09red
Fatty acid degradation	KEGG PATHWAY	rno00071	21	46	0.00756235	Hadh|Adh1|Acads|Adh7|Eci1|Adh5|Acat1|Aldh3a2|Acsl3|Acat2|Acsl4|Eci2|Acadl|Acaa2|Acsbg1|Acadsb|Aldh1b1|Ehhadh|Acadm|Gcdh|Aldh9a1	http://www.genome.jp/kegg-bin/show_pathway?rno00071/rno:25618%09red/rno:24172%09red/rno:64040%09red/rno:25287%09red/rno:171142%09red/rno:25014%09red/rno:308100%09red/rno:113976%09red/rno:298079%09red/rno:113965%09red/rno:114024%09red/rno:171178%09red/rno:24158%09red/rno:64304%09red/rno:171410%09red/rno:29740%09red/rno:65183%09red/rno:291075%09red/rno:364975%09red/rno:100145871%09red/rno:170465%09…
Inositol phosphate metabolism	KEGG PATHWAY	rno00562	27	63	0.00757475	Tpi1|Synj1|Synj2|Pip5k1c|Ipmk|Pik3cd|Inpp4a|Plcg2|Plce1|Pi4k2a|Minpp1|Plcb1|Aldh6a1|Plcb4|Inpp5a|Inpp5b|Plcb3|Inpp5d|Inpp5j|Pik3c2a|Itpka|Plcd4|Itpkb|Pik3c2g|Pik3c3|Pip4k2a|Pip4k2b	http://www.genome.jp/kegg-bin/show_pathway?rno00562/rno:361632%09red/rno:365382%09red/rno:114554%09red/rno:29322%09red/rno:25031%09red/rno:81708%09red/rno:54259%09red/rno:24654%09red/rno:362590%09red/rno:89812%09red/rno:114633%09red/rno:116720%09red/rno:116723%09red/rno:171458%09red/rno:29337%09red/rno:84018%09red/rno:140693%09red/rno:366508%09red/rno:171088%09red/rno:24849%09red/rno:80849%09red/…
Tight junction	KEGG PATHWAY	rno04530	51	135	0.0077947	Actn2|Actn1|Myh10|Llgl2|Myl12b|Myh11|Epb4.1|Crb3|Ppp2r2b|Magi3|Hcls1|Myh7b|Actb|Yes1|Tjp3|Epb41l3|Cldn11|Cldn17|Cgn|Llgl1|Inadl|Rab3b|Ctnna3|Gnai2|Gnai1|Amotl1|Prkch|Myh14|Prkca|Prkcb|Cldn10|Prkcg|Cldn8|Akt3|Ppp2r2c|Prkcq|Cldn7|Cldn3|Cldn4|Actg1|Myh2|Myh3|Cldn23|Igsf5|Cldn15|Mras|Prkcz|Ocln|Kras|F11r|Cdc42	http://www.genome.jp/kegg-bin/show_pathway?rno04530/rno:361839%09red/rno:60660%09red/rno:360661%09red/rno:83497%09red/rno:691644%09red/rno:116479%09red/rno:313052%09red/rno:24884%09red/rno:65132%09red/rno:310655%09red/rno:290485%09red/rno:84588%09red/rno:308572%09red/rno:290789%09red/rno:25686%09red/rno:25522%09red/rno:245903%09red/rno:287876%09red/rno:29414%09red/rno:304407%09red/rno:81749%09red…
Staphylococcus aureus infection	KEGG PATHWAY	rno05150	22	49	0.00803619	Il10|RT1-Ba|Selplg|Fcgr2a|C5ar1|Ptafr|C4a|Icam1|Selp|Itgb2|C1qc|C1qb|C1qa|Itgal|Itgam|Fpr1|C3|C2|Fcgr1a|Fcar|C3ar1|Krt10	http://www.genome.jp/kegg-bin/show_pathway?rno05150/rno:365183%09red/rno:116591%09red/rno:84007%09red/rno:25651%09red/rno:25325%09red/rno:25464%09red/rno:363930%09red/rno:308995%09red/rno:113959%09red/rno:295279%09red/rno:309621%09red/rno:298566%09red/rno:58949%09red/rno:24231%09red/rno:24233%09red/rno:24232%09red/rno:25021%09red/rno:309684%09red/rno:292409%09red/rno:362634%09red/rno:29687%09red/…
T cell receptor signaling pathway	KEGG PATHWAY	rno04660	41	105	0.00855737	Vav2|Fos|Il10|Pik3cd|Rasgrp1|Lcp2|Cd8a|Nfkb1|Cd8b|Bcl10|Nfkbib|Nfkbia|Fyn|Csf2|Nfkbie|Cd247|Mapk11|Tnf|Zap70|Map3k8|Pik3r5|Akt3|Pik3r3|Prkcq|Malt1|Pdcd1|Cblb|Cd28|Itk|Vav1|Grb2|Cbl|Cd3e|Ifng|Grap2|Ptprc|Ppp3ca|Kras|Ptpn6|Pak2|Cdc42	http://www.genome.jp/kegg-bin/show_pathway?rno04660/rno:60664%09red/rno:316241%09red/rno:24699%09red/rno:83477%09red/rno:25660%09red/rno:81525%09red/rno:25150%09red/rno:171136%09red/rno:116596%09red/rno:116630%09red/rno:301348%09red/rno:81504%09red/rno:500985%09red/rno:25325%09red/rno:366962%09red/rno:29432%09red/rno:29434%09red/rno:24674%09red/rno:24835%09red/rno:301626%09red/rno:29414%09red/rno…
Pancreatic secretion	KEGG PATHWAY	rno04972	38	96	0.0086298	Rab27b|Pla2g2f|Cela2a|Cckar|Atp1a3|Atp1a2|Atp1a1|Clca4l|Pnliprp2|Atp2a3|Cpb2|Clca1|Adcy4|Adcy5|Adcy6|Adcy7|Pla2g10|Adcy1|Prkca|Kcnq1|Prkcg|Pla2g2d|Slc12a2|Cftr|Prkcb|Plcb1|Plcb3|Plcb4|Car2|Cpa3|Chrm3|Rap1b|Atp1b1|Slc4a4|Slc26a3|Bst1|Atp2b3|Atp2b4	http://www.genome.jp/kegg-bin/show_pathway?rno04972/rno:24889%09red/rno:24255%09red/rno:114629%09red/rno:84484%09red/rno:499721%09red/rno:29322%09red/rno:298579%09red/rno:81506%09red/rno:24680%09red/rno:84020%09red/rno:24332%09red/rno:24260%09red/rno:24654%09red/rno:25031%09red/rno:305509%09red/rno:690388%09red/rno:54231%09red/rno:113936%09red/rno:25650%09red/rno:24681%09red/rno:29599%09red/rno:2…
Serotonergic synapse	KEGG PATHWAY	rno04726	46	121	0.00978753	Kcnj3|Cyp2d1|Cyp2d2|Cyp2d4|Cyp2d5|Gnb5|Cacna1b|Cacna1c|Cyp2j10|Maoa|Cyp2c24|Htr2c|Htr2b|Ddc|Dusp1|Gnao1|Gng4|Gnai2|Gng8|Gnai1|Adcy5|Braf|Plcb1|Prkca|Prkcb|Prkcg|Htr7|Htr4|Kcnd2|Htr3b|Gngt2|Prkacb|Pla2g4c|Pla2g4a|Pla2g4f|Cyp2c13|Ptgs2|Plcb3|Plcb4|Cyp2j4|Slc6a4|Tph2|Gng12|Alox12|Htr2a|Kras	http://www.genome.jp/kegg-bin/show_pathway?rno04726/rno:81664%09red/rno:29581%09red/rno:25553%09red/rno:293508%09red/rno:171522%09red/rno:171521%09red/rno:29322%09red/rno:25031%09red/rno:50664%09red/rno:83579%09red/rno:25053%09red/rno:691907%09red/rno:114118%09red/rno:25324%09red/rno:266684%09red/rno:24654%09red/rno:24653%09red/rno:287454%09red/rno:114856%09red/rno:286963%09red/rno:245986%09red/r…
Prion diseases	KEGG PATHWAY	rno05020	17	36	0.0104792	C1qb|C8g|C1qc|Egr1|Fyn|C9|C1qa|Notch1|Il6|Casp12|Prkacb|Il1a|Hspa1a|Lamc1|C7|Il1b|Ncam2	http://www.genome.jp/kegg-bin/show_pathway?rno05020/rno:24494%09red/rno:24493%09red/rno:362634%09red/rno:25496%09red/rno:293508%09red/rno:156117%09red/rno:117036%09red/rno:288280%09red/rno:296545%09red/rno:117517%09red/rno:25150%09red/rno:24498%09red/rno:24330%09red/rno:298566%09red/rno:29687%09red/rno:117512%09red/rno:24472%09red
Toll-like receptor signaling pathway	KEGG PATHWAY	rno04620	37	94	0.0104856	Fos|Cxcl9|Il6|Ifnar1|Nfkb1|Il1b|Ctsk|Irf7|Stat1|Traf6|Ifnar2|Nfkbia|Pik3cd|Mapk10|Mapk11|Ly96|Spp1|Map2k6|Ccl3|Map3k8|Ccl4|Cd80|Pik3r5|Akt3|Pik3r3|Mapk8|Lbp|Irf5|Cd40|Tlr2|Tlr3|Traf3|Tnf|Tlr6|Tlr7|Cxcl11|Cxcl10	http://www.genome.jp/kegg-bin/show_pathway?rno04620/rno:305236%09red/rno:171369%09red/rno:24498%09red/rno:305353%09red/rno:116637%09red/rno:116596%09red/rno:448830%09red/rno:246759%09red/rno:114495%09red/rno:25272%09red/rno:24494%09red/rno:25542%09red/rno:60664%09red/rno:311245%09red/rno:362788%09red/rno:25408%09red/rno:24835%09red/rno:116554%09red/rno:29414%09red/rno:314322%09red/rno:364594%09re…
Dopaminergic synapse	KEGG PATHWAY	rno04728	48	128	0.0112335	Kcnj3|Caly|Prkcb|Camk2g|Fos|Gnb5|Kif5a|Cacna1b|Cacna1c|Ppp2r2c|Ppp2r2b|Maoa|Gng12|Th|Ddc|Ppp1r1b|Grin2a|Gnao1|Grin2b|Gng4|Creb3l1|Mapk10|Mapk11|Creb3l4|Gnai2|Gng8|Gnai1|Adcy5|Kif5c|Calm2|Prkca|Ppp2r3a|CAMK2A|Prkcg|Akt3|Gngt2|Prkacb|Mapk8|Camk2b|Plcb1|Plcb3|Plcb4|Ppp1cc|Gria3|Creb5|Gria4|Arrb2|Ppp3ca	http://www.genome.jp/kegg-bin/show_pathway?rno04728/rno:60660%09red/rno:24654%09red/rno:310616%09red/rno:64532%09red/rno:293508%09red/rno:24410%09red/rno:24245%09red/rno:500131%09red/rno:29322%09red/rno:25031%09red/rno:50664%09red/rno:314906%09red/rno:83579%09red/rno:25388%09red/rno:50663%09red/rno:245986%09red/rno:25272%09red/rno:114118%09red/rno:25400%09red/rno:311024%09red/rno:25686%09red/rno:…
Histidine metabolism	KEGG PATHWAY	rno00340	12	23	0.0118881	Aoc1|Aldh3b1|Aspa|Aldh3a2|Aldh1b1|Maoa|Hdc|Aldh9a1|Ddc|Cndp1|Cndp2|Aldh1a3	http://www.genome.jp/kegg-bin/show_pathway?rno00340/rno:291394%09red/rno:65029%09red/rno:24311%09red/rno:307212%09red/rno:79251%09red/rno:298079%09red/rno:29253%09red/rno:64040%09red/rno:24443%09red/rno:266603%09red/rno:309147%09red/rno:65183%09red
Glutamatergic synapse	KEGG PATHWAY	rno04724	43	113	0.0120008	Kcnj3|Gnb5|Slc17a6|Cacna1c|Gng12|Shank3|Shank2|Gnao1|Slc1a1|Grin2b|Gng4|Grin2a|Grin2d|Homer3|Gnai2|Gng8|Gnai1|Adcy4|Adcy5|Adcy6|Adcy7|Adcy1|Prkca|Grik2|Prkcb|Grik5|Prkcg|Gngt2|Prkacb|Pla2g4c|Pla2g4a|Pla2g4f|Slc1a3|Plcb1|Plcb3|Plcb4|Dlg4|Gria3|Gria4|Dlgap1|Ppp3ca|Grm7|Grm3	http://www.genome.jp/kegg-bin/show_pathway?rno04724/rno:24654%09red/rno:29548%09red/rno:293508%09red/rno:84487%09red/rno:24410%09red/rno:24412%09red/rno:29322%09red/rno:25031%09red/rno:50664%09red/rno:83579%09red/rno:691907%09red/rno:114118%09red/rno:25686%09red/rno:171093%09red/rno:54257%09red/rno:24653%09red/rno:24674%09red/rno:305509%09red/rno:65040%09red/rno:245986%09red/rno:29483%09red/rno:2…
Phagosome	KEGG PATHWAY	rno04145	66	185	0.0121561	Nos1|Ncf2|RT1-Ba|Atp6v0c|Fcgr2a|Coro1a|Cd36|Tuba4a|Actb|Tubb1|RT1-A1|RT1-T24-4|Msr1|Itgb1|Rab7b|Itgb3|Itgb2|Ctsl|Actg1|Olr1|Comp|Tuba1a|RT1-M2|Itgav|Tcirg1|RT1-S3|Itgam|C3|Tlr6|Atp6v1b2|RT1-A2|Tlr2|Atp6v0a1|Sftpd|RT1-T18|Ncf1|Tap2|Ncf4|Thbs4|Thbs2|Mrc2|Thbs1|Nox1|Tuba8|Eea1|Fcgr1a|Atp6v1b1|Fcar|Itga2|Tubal3|Rilp|Tubb6|Scarb1|Tubb5|Itga5|Stx7|RT1-CE4|Cybb|Dync1i1|Clec7a|Tubb3|Lamp2|RT1-T24-3|Atp6v…	http://www.genome.jp/kegg-bin/show_pathway?rno04145/rno:294228%09red/rno:64158%09red/rno:365183%09red/rno:293650%09red/rno:24511%09red/rno:295279%09red/rno:24944%09red/rno:296456%09red/rno:305353%09red/rno:114553%09red/rno:25073%09red/rno:501854%09red/rno:29302%09red/rno:414783%09red/rno:29220%09red/rno:498011%09red/rno:414784%09red/rno:24598%09red/rno:287876%09red/rno:414788%09red/rno:29757%09re…
Other glycan degradation	KEGG PATHWAY	rno00511	10	18	0.012418	Man2c1|Man2b1|Hexb|Aga|Neu2|Man2b2|Gba2|Fuca1|Fuca2|Engase	http://www.genome.jp/kegg-bin/show_pathway?rno00511/rno:29204%09red/rno:290923%09red/rno:24375%09red/rno:292485%09red/rno:361378%09red/rno:246136%09red/rno:360955%09red/rno:303702%09red/rno:298399%09red/rno:294673%09red
Huntington's disease	KEGG PATHWAY	rno05016	66	186	0.0138244	Ndufa6|Ndufc1|Ndufc2|Ndufa5|Ndufa2|Uqcrh|Ift57|Ndufa1|Sdhb|Ndufa9|Pparg|Slc25a5|Sdha|Sod2|Slc25a4|Hip1|Sdhd|Atp5g2|Gpx1|Cox7b|Hap1|Atp5hl1|Ppargc1a|Cycs|Grin2b|Ndufs1|Creb3l1|Creb3l4|Ndufa10|Uqcrc2|Uqcrc1|Dnah2|Tgm2|Dnah1|Ndufv2|Ndufb7|Ndufb5|Ndufb2|Uqcrb|Atp5h|Cox8a|Ap2a2|RGD2320734|Cox6c|Plcb1|Ndufv1|Plcb3|Plcb4|Dlg4|Cox5b|Ndufa7|Creb5|Cyc1|Vdac2|Rest|Ndufb10|Atp5j|Cox4i1|Htt|Atp5o|Ndufa13|Atp5…	http://www.genome.jp/kegg-bin/show_pathway?rno05016/rno:363061%09red/rno:293655%09red/rno:83618%09red/rno:303968%09red/rno:85333%09red/rno:25664%09red/rno:25031%09red/rno:24410%09red/rno:363441%09red/rno:500131%09red/rno:299643%09red/rno:29322%09red/rno:293448%09red/rno:83531%09red/rno:83516%09red/rno:94194%09red/rno:24404%09red/rno:25488%09red/rno:25309%09red/rno:25176%09red/rno:171339%09red/rno…
Ovarian steroidogenesis	KEGG PATHWAY	rno04913	23	54	0.0142981	Igf1|Cyp1b1|Adcy5|Pla2g4c|Pla2g4a|Igf1r|Star|Insr|Cyp17a1|Ldlr|Adcy4|Cyp1a1|Adcy6|Adcy7|Adcy1|Prkacb|Cyp2j10|Hsd17b2|Pla2g4f|Ptgs2|Cyp2j4|Scarb1|Acot2	http://www.genome.jp/kegg-bin/show_pathway?rno04913/rno:192272%09red/rno:293508%09red/rno:25073%09red/rno:25426%09red/rno:691907%09red/rno:300438%09red/rno:24653%09red/rno:305509%09red/rno:24954%09red/rno:25718%09red/rno:79243%09red/rno:313373%09red/rno:691810%09red/rno:65210%09red/rno:25289%09red/rno:24482%09red/rno:25557%09red/rno:64532%09red/rno:25146%09red/rno:29527%09red/rno:24296%09red/rno:…
Acute myeloid leukemia	KEGG PATHWAY	rno05221	24	57	0.0146487	Tcf7|Pim2|Ccnd1|Runx1|Nfkb1|Lef1|Pik3cd|Kit|Grb2|Rara|Stat3|Zbtb16|Tcf7l2|Pik3r5|Akt3|Eif4ebp1|Braf|Cebpa|Spi1|Bad|Stat5a|Pik3r3|Myc|Kras	http://www.genome.jp/kegg-bin/show_pathway?rno05221/rno:60664%09red/rno:366126%09red/rno:116636%09red/rno:317366%09red/rno:114486%09red/rno:64030%09red/rno:81504%09red/rno:50662%09red/rno:353227%09red/rno:679869%09red/rno:24918%09red/rno:29414%09red/rno:24577%09red/rno:363595%09red/rno:58919%09red/rno:24252%09red/rno:24525%09red/rno:366508%09red/rno:24705%09red/rno:25125%09red/rno:161452%09red/rn…
Drug metabolism - cytochrome P450	KEGG PATHWAY	rno00982	27	66	0.0153417	Fmo2|Fmo3|Aldh3b1|RGD1559459|Fmo4|Aox1|Maoa|Ugt2b10|Adh1|Adh7|Adh5|Gsto1|Gstt2|Gstm2|Gstm3|Gstm6|Gstm7|Aldh1a3|Gsta4|Gsta5|Ugt2a3|Gsta1|Gsta3|Mgst2|Mgst3|Mgst1|Ugt1a3	http://www.genome.jp/kegg-bin/show_pathway?rno00982/rno:266603%09red/rno:171178%09red/rno:100145871%09red/rno:29487%09red/rno:171341%09red/rno:295037%09red/rno:57298%09red/rno:305264%09red/rno:396551%09red/rno:289197%09red/rno:246245%09red/rno:24424%09red/rno:494500%09red/rno:24421%09red/rno:84493%09red/rno:499688%09red/rno:81869%09red/rno:300850%09red/rno:309147%09red/rno:29253%09red/rno:289533%…
Salmonella infection	KEGG PATHWAY	rno05132	32	81	0.0156106	Cxcl1|Il18|Cxcl3|Cxcl2|Wasf1|Casp1|Nos2|Il6|Nfkb1|Actb|Was|Il1b|Rab7b|Actg1|Ifng|Fos|Csf2|Pfn2|Mapk10|Mapk11|Nlrc4|Rhog|Ccl3|NOS2|Ccl4|Il1a|Mapk8|Lbp|Rilp|Dync1i1|Plekhm2|Cdc42	http://www.genome.jp/kegg-bin/show_pathway?rno05132/rno:308875%09red/rno:81822%09red/rno:116637%09red/rno:298784%09red/rno:116630%09red/rno:287531%09red/rno:501854%09red/rno:81503%09red/rno:313667%09red/rno:25272%09red/rno:24494%09red/rno:25542%09red/rno:24493%09red/rno:287876%09red/rno:24498%09red/rno:116554%09red/rno:314322%09red/rno:25712%09red/rno:81531%09red/rno:689314%09red/rno:317371%09red…
ABC transporters	KEGG PATHWAY	rno02010	20	46	0.0168243	Abcg1|Abcg2|Abca13|Abcg4|Tap2|Abcb4|Abcd2|Abcb1a|Abcd3|Abca8|Abcc3|Abca5|Abcc9|Abca8a|Abca1|Abcc6|Abcc10|Cftr|Abcc2|Abcb6	http://www.genome.jp/kegg-bin/show_pathway?rno02010/rno:25270%09red/rno:84356%09red/rno:24891%09red/rno:25303%09red/rno:25560%09red/rno:85264%09red/rno:170913%09red/rno:313210%09red/rno:289797%09red/rno:303638%09red/rno:24812%09red/rno:303637%09red/rno:24255%09red/rno:316231%09red/rno:300664%09red/rno:286970%09red/rno:81642%09red/rno:312382%09red/rno:140668%09red/rno:140669%09red
Insulin secretion	KEGG PATHWAY	rno04911	33	85	0.0187916	Snap25|Camk2g|Camk2b|Atp1a3|Atp1a2|Atp1a1|Stx1a|Creb3l1|Creb3l4|Adcy4|Adcy5|Adcy6|Adcy7|Adcy1|Prkca|Prkcb|CAMK2A|Prkcg|Slc2a1|Prkacb|Trpm4|Plcb1|Plcb3|Plcb4|Adcyap1|Creb5|Chrm3|Cckar|Atp1b1|Kcnn3|Kcnn1|Pclo|Cacna1c	http://www.genome.jp/kegg-bin/show_pathway?rno04911/rno:24889%09red/rno:116470%09red/rno:310616%09red/rno:293508%09red/rno:24245%09red/rno:500131%09red/rno:29322%09red/rno:25031%09red/rno:171143%09red/rno:24260%09red/rno:25012%09red/rno:56768%09red/rno:25400%09red/rno:24680%09red/rno:24778%09red/rno:24654%09red/rno:362165%09red/rno:305509%09red/rno:25650%09red/rno:24681%09red/rno:171140%09red/rno…
Biosynthesis of amino acids	KEGG PATHWAY	rno01230	31	79	0.0190028	Idh1|Psat1|Pc|Tpi1|Eno3|Aco1|Aco2|Ass1|Gpt2|Eno2|Pgam1|Aldh18a1|Asl|Pklr|Taldo1|Gapdh|Pfkl|Aldoc|Aldob|Idh3B|Nags|Eno1|Arg1|Mat2b|Bcat2|Bcat1|Cbs|Gpt|Pkm|Shmt2|Pgk1	http://www.genome.jp/kegg-bin/show_pathway?rno01230/rno:307759%09red/rno:79250%09red/rno:25741%09red/rno:24479%09red/rno:29221%09red/rno:24334%09red/rno:24651%09red/rno:59085%09red/rno:683630%09red/rno:24383%09red/rno:83688%09red/rno:29592%09red/rno:293820%09red/rno:50655%09red/rno:25630%09red/rno:24250%09red/rno:25438%09red/rno:303563%09red/rno:24333%09red/rno:25104%09red/rno:24642%09red/rno:246…
Oxytocin signaling pathway	KEGG PATHWAY	rno04921	56	157	0.0198275	Kcnj3|Npr1|Nos3|Camk2g|Fos|Kcnj2|Cacna1c|Mylk|Camk2b|Prkab2|Actb|Camk1d|Actg1|Calm2|Rcan1|Gnao1|Cacnb1|Pik3cd|Ccnd1|Gucy1a2|Rgs2|Cacna2d1|Gnai2|Gnai1|Adcy4|Adcy5|Adcy6|Adcy7|Nfatc4|Adcy1|Camk1g|Ptgs2|Prkca|Cdkn1a|Prkcb|CAMK2A|Prkcg|Camk4|Pik3r5|Pik3r3|Prkacb|Pla2g4c|Pla2g4a|Pla2g4f|Trpm2|Kcnj12|Plcb3|Plcb4|Ppp1cc|Plcb1|Egfr|Mylk3|Gucy1b3|Ppp3ca|Kras|Cacng7	http://www.genome.jp/kegg-bin/show_pathway?rno04921/rno:81664%09red/rno:29322%09red/rno:60664%09red/rno:64532%09red/rno:293508%09red/rno:117052%09red/rno:24245%09red/rno:84583%09red/rno:25031%09red/rno:50664%09red/rno:294329%09red/rno:266766%09red/rno:25050%09red/rno:691907%09red/rno:66012%09red/rno:25400%09red/rno:140728%09red/rno:287876%09red/rno:24654%09red/rno:24653%09red/rno:24674%09red/rno:…
beta-Alanine metabolism	KEGG PATHWAY	rno00410	14	30	0.0218604	Aldh3b1|Smox|Dpyd|Aldh3a2|Sms|Acadm|Aldh6a1|Aldh9a1|Abat|Aldh1b1|Ehhadh|Cndp1|Cndp2|Aldh1a3	http://www.genome.jp/kegg-bin/show_pathway?rno00410/rno:291394%09red/rno:64040%09red/rno:81708%09red/rno:171142%09red/rno:307212%09red/rno:81656%09red/rno:298079%09red/rno:266603%09red/rno:81632%09red/rno:24158%09red/rno:308652%09red/rno:309147%09red/rno:65183%09red/rno:363469%09red
Proximal tubule bicarbonate reclamation	KEGG PATHWAY	rno04964	11	22	0.0230203	Pck2|Pck1|Atp1a1|Slc9a3|Car2|Atp1b1|Slc4a4|Atp1a3|Atp1a2|Mdh1|Slc25a10	http://www.genome.jp/kegg-bin/show_pathway?rno04964/rno:362282%09red/rno:25650%09red/rno:24212%09red/rno:24211%09red/rno:170943%09red/rno:84484%09red/rno:24784%09red/rno:361042%09red/rno:24213%09red/rno:54231%09red/rno:24551%09red
Complement and coagulation cascades	KEGG PATHWAY	rno04610	28	71	0.0233149	Cr2|Plaur|C1qb|C5ar1|Plau|Bdkrb1|Bdkrb2|Cd55|C1qc|Cpb2|C1qa|Plat|C9|C8g|C3|C2|C7|Fga|F10|Serpine1|F3|F5|F7|Cr1l|C3ar1|Serpinc1|Thbd|C4a	http://www.genome.jp/kegg-bin/show_pathway?rno04610/rno:25584%09red/rno:81509%09red/rno:296545%09red/rno:304917%09red/rno:64036%09red/rno:84007%09red/rno:24617%09red/rno:25245%09red/rno:289395%09red/rno:260320%09red/rno:83580%09red/rno:113936%09red/rno:25619%09red/rno:113959%09red/rno:304929%09red/rno:117512%09red/rno:24233%09red/rno:117517%09red/rno:298566%09red/rno:361969%09red/rno:24231%09red/…
Measles	KEGG PATHWAY	rno05162	47	130	0.0242351	Ccnd1|Fyn|Ccnd3|Tnfaip3|Il6|Msn|Ifnar1|Nfkb1|Irf7|Traf6|Nfkbib|Fas|Ifnar2|Nfkbia|Pik3cd|Eif2ak4|Oas3|Oas2|Slamf1|Jak3|Il2ra|Tnfsf10|Stat3|Stat1|Il2rg|Cdkn1b|Ccne1|Hspa1a|Akt3|Faslg|Prkcq|Il1a|Il1b|Tacr1|Hspa1l|Cblb|Cd28|Sh2d1a|Pik3r5|Tlr2|Ifng|Stat5a|Jak2|Tlr7|Pik3r3|Oas1b|Cd3e	http://www.genome.jp/kegg-bin/show_pathway?rno05162/rno:60664%09red/rno:497931%09red/rno:25704%09red/rno:24514%09red/rno:25660%09red/rno:81525%09red/rno:25150%09red/rno:171136%09red/rno:81521%09red/rno:25385%09red/rno:24494%09red/rno:140924%09red/rno:24493%09red/rno:363938%09red/rno:246097%09red/rno:24498%09red/rno:246775%09red/rno:24918%09red/rno:29414%09red/rno:315609%09red/rno:25193%09red/rno:…
Hypertrophic cardiomyopathy (HCM)	KEGG PATHWAY	rno05410	32	84	0.0271554	Igf1|Cacna1c|Il6|Actb|Itgb1|Tgfb1|Itgb3|Itgb4|Itgb7|Actc1|Cacnb1|Itgav|Tnnc1|Cacna2d1|Emd|Tnnt2|Prkab2|Sgcg|Des|Sgcb|Tnf|Actg1|Itga9|Lama2|Itga1|Itga2|Itga4|Itga5|Itga11|Mybpc3|Itga2b|Cacng7	http://www.genome.jp/kegg-bin/show_pathway?rno05410/rno:25724%09red/rno:315744%09red/rno:24511%09red/rno:296456%09red/rno:311144%09red/rno:29302%09red/rno:309368%09red/rno:29275%09red/rno:290561%09red/rno:140728%09red/rno:287876%09red/rno:59086%09red/rno:24498%09red/rno:25118%09red/rno:24837%09red/rno:680229%09red/rno:64562%09red/rno:50688%09red/rno:685269%09red/rno:24835%09red/rno:170921%09red/r…
Chronic myeloid leukemia	KEGG PATHWAY	rno05220	29	75	0.0280269	Ccnd1|Ptpn11|Gab2|Runx1|Nfkb1|Shc1|Bcl2l1|Tgfb1|Mecom|Nfkbia|Pik3cd|Grb2|Shc4|Tgfbr2|E2f2|Shc3|Cdkn1b|Cdkn1a|Pik3r5|Akt3|Pik3r3|Braf|Abl1|Cblb|Bad|Cbl|Stat5a|Myc|Kras	http://www.genome.jp/kegg-bin/show_pathway?rno05220/rno:24888%09red/rno:60664%09red/rno:24577%09red/rno:81810%09red/rno:25622%09red/rno:171136%09red/rno:114486%09red/rno:81504%09red/rno:500985%09red/rno:50662%09red/rno:85385%09red/rno:679845%09red/rno:59086%09red/rno:311860%09red/rno:114851%09red/rno:24918%09red/rno:29414%09red/rno:114858%09red/rno:294924%09red/rno:84477%09red/rno:25493%09red/rno…
Prolactin signaling pathway	KEGG PATHWAY	rno04917	29	75	0.0280269	Socs1|Socs3|Fos|Ccnd1|Th|Nfkb1|Cish|Irf1|Pik3cd|Foxo3|Cyp17a1|Grb2|Mapk10|Mapk11|Shc4|Stat3|Shc1|Stat1|Shc3|Prlr|Pik3r5|Akt3|Pik3r3|Tnfrsf11a|Mapk8|Galt|Stat5a|Jak2|Kras	http://www.genome.jp/kegg-bin/show_pathway?rno04917/rno:60664%09red/rno:24514%09red/rno:81504%09red/rno:25272%09red/rno:85385%09red/rno:679845%09red/rno:298003%09red/rno:83681%09red/rno:116554%09red/rno:24918%09red/rno:29414%09red/rno:24525%09red/rno:314322%09red/rno:24684%09red/rno:294515%09red/rno:58919%09red/rno:114858%09red/rno:25146%09red/rno:498206%09red/rno:366508%09red/rno:252971%09red/rn…
Fructose and mannose metabolism	KEGG PATHWAY	rno00051	16	37	0.0325082	Khk|Tsta3|Hk3|Pfkfb3|Pfkfb4|Pfkl|Akr1b8|Sord|Pfkfb1|Tpi1|Gmds|Fbp1|Fbp2|Aldoc|Aldob|Fuk	http://www.genome.jp/kegg-bin/show_pathway?rno00051/rno:25741%09red/rno:54283%09red/rno:307848%09red/rno:114508%09red/rno:24849%09red/rno:24638%09red/rno:300036%09red/rno:24190%09red/rno:24191%09red/rno:25659%09red/rno:24362%09red/rno:25060%09red/rno:117276%09red/rno:291095%09red/rno:286921%09red/rno:24788%09red
Fat digestion and absorption	KEGG PATHWAY	rno04975	17	40	0.0334198	Pla2g2f|Pnliprp2|Pla2g10|Ppap2c|Ppap2a|Scarb1|Fabp1|Apob|Acat2|Fabp2|Pla2g2d|Dgat2|Abca1|Apoa4|Mogat2|Cd36|Apoa1	http://www.genome.jp/kegg-bin/show_pathway?rno04975/rno:25073%09red/rno:681211%09red/rno:25081%09red/rno:246115%09red/rno:29359%09red/rno:25598%09red/rno:313210%09red/rno:25080%09red/rno:29184%09red/rno:308100%09red/rno:24360%09red/rno:252900%09red/rno:64369%09red/rno:298579%09red/rno:117554%09red/rno:690388%09red/rno:54225%09red
Glutathione metabolism	KEGG PATHWAY	rno00480	21	52	0.0351275	Gpx1|Gss|Gsto1|Gstt2|Gstm3|Gsta4|Gsta5|Idh1|G6pd|Sms|Gsta1|Gstm6|Gstm7|Mgst2|Mgst3|Mgst1|Ggt6|Anpep|Gsta3|Gstm2|Rrm2	http://www.genome.jp/kegg-bin/show_pathway?rno00480/rno:24424%09red/rno:494500%09red/rno:25458%09red/rno:24421%09red/rno:499688%09red/rno:24404%09red/rno:57298%09red/rno:29487%09red/rno:289197%09red/rno:81869%09red/rno:114846%09red/rno:24377%09red/rno:171341%09red/rno:494499%09red/rno:300850%09red/rno:81641%09red/rno:408206%09red/rno:295037%09red/rno:363469%09red/rno:362720%09red/rno:24479%09red
Butanoate metabolism	KEGG PATHWAY	rno00650	12	26	0.0359563	Hadh|Hmgcs2|Acads|Hmgcs1|Acsm3|Acat1|Acat2|L2hgdh|Oxct1|Abat|Aldh5a1|Ehhadh	http://www.genome.jp/kegg-bin/show_pathway?rno00650/rno:171142%09red/rno:25014%09red/rno:308100%09red/rno:29637%09red/rno:24763%09red/rno:113965%09red/rno:81632%09red/rno:64304%09red/rno:24450%09red/rno:291133%09red/rno:690163%09red/rno:314196%09red
2-Oxocarboxylic acid metabolism	KEGG PATHWAY	rno01210	9	18	0.0387243	Idh3B|Nags|Gpt2|Idh1|Bcat2|Bcat1|Gpt|Aco1|Aco2	http://www.genome.jp/kegg-bin/show_pathway?rno01210/rno:307759%09red/rno:79250%09red/rno:29592%09red/rno:64203%09red/rno:81670%09red/rno:50655%09red/rno:94173%09red/rno:303563%09red/rno:24479%09red
Insulin signaling pathway	KEGG PATHWAY	rno04910	48	137	0.0401201	Pck2|Pck1|Socs1|Fbp2|Socs3|Shc3|Irs1|Sh2b2|Flot1|Flot2|Calm2|Ppp1r3d|Rhoq|Mknk1|Pik3cd|Ppargc1a|Insr|Grb2|Mapk10|Shc4|Pklr|Prkab2|Shc1|Acacb|Slc2a4|Bad|Gys1|Rps6|Pygb|Akt3|Eif4ebp1|Braf|Prkacb|Sorbs1|Mapk8|Pygl|Phkg1|Cblb|Lipe|Ppp1cc|Hk3|Pik3r5|Cbl|Prkcz|Fbp1|Pik3r3|Ptpn1|Kras	http://www.genome.jp/kegg-bin/show_pathway?rno04910/rno:24697%09red/rno:60664%09red/rno:293508%09red/rno:116636%09red/rno:24362%09red/rno:500526%09red/rno:171136%09red/rno:64035%09red/rno:114486%09red/rno:83516%09red/rno:29304%09red/rno:116719%09red/rno:81504%09red/rno:500985%09red/rno:25272%09red/rno:85385%09red/rno:679845%09red/rno:25522%09red/rno:689995%09red/rno:686098%09red/rno:116554%09red/…
Adherens junction	KEGG PATHWAY	rno04520	28	74	0.0404772	Actn2|Tcf7|Rac2|Wasf1|Actn1|Lef1|Was|Actb|Yes1|Igf1r|Actg1|Fyn|Insr|Cdh1|Fgfr1|Tgfbr2|Tcf7l2|Pvrl3|Sorbs1|Ctnna3|Erbb2|Farp2|Egfr|Ptprj|Ptpn1|Snai1|Ptpn6|Cdc42	http://www.genome.jp/kegg-bin/show_pathway?rno04520/rno:361839%09red/rno:24697%09red/rno:81822%09red/rno:81810%09red/rno:316639%09red/rno:24884%09red/rno:294568%09red/rno:25150%09red/rno:288124%09red/rno:116490%09red/rno:24954%09red/rno:679869%09red/rno:686098%09red/rno:287876%09red/rno:24329%09red/rno:79114%09red/rno:116689%09red/rno:363595%09red/rno:25718%09red/rno:291245%09red/rno:83502%09red/…
Melanoma	KEGG PATHWAY	rno05218	27	71	0.041046	Igf1|Ccnd1|Pdgfc|Hgf|Igf1r|Pik3cd|Fgf18|Mitf|Fgf12|Fgf16|Fgfr1|E2f2|Cdkn1a|Fgf13|Pik3r5|Akt3|Pik3r3|Braf|Fgf9|Fgf7|Fgf2|Egfr|Bad|Cdh1|Fgf14|Fgf23|Kras	http://www.genome.jp/kegg-bin/show_pathway?rno05218/rno:84488%09red/rno:60664%09red/rno:29369%09red/rno:79429%09red/rno:170630%09red/rno:114486%09red/rno:29348%09red/rno:54250%09red/rno:25444%09red/rno:24329%09red/rno:114851%09red/rno:29414%09red/rno:79114%09red/rno:25094%09red/rno:60464%09red/rno:25718%09red/rno:58919%09red/rno:83502%09red/rno:24446%09red/rno:63851%09red/rno:366508%09red/rno:170…
Melanogenesis	KEGG PATHWAY	rno04916	35	96	0.0417593	Tcf7|Camk2g|Camk2b|Lef1|Gnao1|Kit|Creb3l1|Creb3l4|Mitf|Dct|Gnai2|Gnai1|Adcy4|Adcy5|Adcy6|Adcy7|Calm2|Adcy1|Prkca|Prkcb|CAMK2A|Prkcg|Edn1|Tcf7l2|Wnt9a|Prkacb|Kitlg|Plcb1|Fzd2|Plcb3|Plcb4|Fzd6|Wnt2|Wnt16|Kras	http://www.genome.jp/kegg-bin/show_pathway?rno04916/rno:282581%09red/rno:29322%09red/rno:310616%09red/rno:293508%09red/rno:24245%09red/rno:64030%09red/rno:290484%09red/rno:25031%09red/rno:50664%09red/rno:50663%09red/rno:24680%09red/rno:679869%09red/rno:25400%09red/rno:25686%09red/rno:24654%09red/rno:362165%09red/rno:305509%09red/rno:81664%09red/rno:25094%09red/rno:363595%09red/rno:24681%09red/rno…
Cocaine addiction	KEGG PATHWAY	rno05030	19	47	0.0433071	Creb3l4|Ppp1r1b|Dlg4|Adcy5|Creb5|Grin2a|Grin2d|Rgs9|Grin2b|Maoa|Creb3l1|Th|Prkacb|Ddc|Nfkb1|Gnai1|Gnai2|Fosb|Grm3	http://www.genome.jp/kegg-bin/show_pathway?rno05030/rno:24412%09red/rno:81664%09red/rno:24311%09red/rno:310616%09red/rno:24409%09red/rno:29481%09red/rno:25686%09red/rno:293508%09red/rno:81736%09red/rno:64532%09red/rno:24410%09red/rno:29495%09red/rno:360616%09red/rno:362165%09red/rno:500131%09red/rno:29253%09red/rno:24416%09red/rno:25085%09red/rno:100360880%09red
Amyotrophic lateral sclerosis (ALS)	KEGG PATHWAY	rno05014	21	53	0.0433084	Bcl2l1|Nos1|Tnfrsf1b|Prph|Casp1|Nefl|Bid|Tnfrsf1a|Bad|Cycs|Cat|Grin2b|Casp12|Grin2a|Gpx1|Mapk11|Grin2d|Ppp3ca|Tnf|Bcl2|Map2k6	http://www.genome.jp/kegg-bin/show_pathway?rno05014/rno:24412%09red/rno:24888%09red/rno:25309%09red/rno:24224%09red/rno:24409%09red/rno:24598%09red/rno:24688%09red/rno:24404%09red/rno:156767%09red/rno:156117%09red/rno:24410%09red/rno:24674%09red/rno:64639%09red/rno:24835%09red/rno:689314%09red/rno:64625%09red/rno:25166%09red/rno:25625%09red/rno:83613%09red/rno:24248%09red/rno:114495%09red
Folate biosynthesis	KEGG PATHWAY	rno00790	7	13	0.0433758	Dhfr|Spr|Gch1|Mocs1|Alpi|Pts|Alpl	http://www.genome.jp/kegg-bin/show_pathway?rno00790/rno:24312%09red/rno:29498%09red/rno:24197%09red/rno:25586%09red/rno:301221%09red/rno:29244%09red/rno:29270%09red
Vitamin digestion and absorption	KEGG PATHWAY	rno04977	11	24	0.046247	Apob|Cubn|Scarb1|Tcn2|Slc5a6|Plb1|Apoa4|Lrat|Lmbrd1|Slc19a2|Apoa1	http://www.genome.jp/kegg-bin/show_pathway?rno04977/rno:192259%09red/rno:246046%09red/rno:80848%09red/rno:289175%09red/rno:170551%09red/rno:25073%09red/rno:25081%09red/rno:25080%09red/rno:64365%09red/rno:54225%09red/rno:64047%09red
MicroRNAs in cancer	KEGG PATHWAY	rno05206	49	142	0.0496809	Stat3|Cyp1b1|Ccnd1|Irs1|Plau|Slc45a3|Nfkb1|Serpinb5|Shc1|Reck|Itgb3|Stmn1|Notch1|Notch2|Plcg2|Socs1|Grb2|Mmp9|Fgfr3|Bcl2|Shc4|Ccne1|Bcl2l11|E2f2|Erbb3|Rassf1|Cdkn1b|Cdkn1a|Prkcb|Prkcg|Thbs1|Hoxd10|Tnc|Abl1|Pdcd4|Tnn|Zeb2|Erbb2|Ptgs2|Abcb1a|Cd44|Egfr|Itga5|Vim|St14|Marcks|Prkca|Myc|Kras	http://www.genome.jp/kegg-bin/show_pathway?rno05206/rno:29492%09red/rno:363140%09red/rno:81818%09red/rno:84489%09red/rno:313488%09red/rno:24577%09red/rno:81504%09red/rno:25729%09red/rno:64031%09red/rno:83571%09red/rno:304913%09red/rno:114093%09red/rno:81687%09red/rno:25496%09red/rno:25426%09red/rno:85385%09red/rno:679845%09red/rno:25406%09red/rno:24224%09red/rno:25467%09red/rno:29302%09red/rno:17…
