# Supplementary material for: Thyroid Dysfunction, Neurological Disorder and Immunosuppression as the Consequences of Long-term Combined Stress
Source: Sci Rep. 2018 Mar 14;8:4552. doi: 10.1038/s41598-018-19564-y (PMC5852085; doi:10.1038/s41598-018-19564-y)
Supplement: Supplementary file 8 — Dataset 7 [file 41598_2018_19564_MOESM8_ESM.xlsx]

## Sheet: UCH_vs_SHH_Sig_KEGG_pathway_ide
			KEGG analysis of differentially expressed genes (DEGs) from UCH vs. SHH.
#Term	Database	ID	Input number	Background number	P-Value	Input	Hyperlink
Calcium signaling pathway	KEGG PATHWAY	rno04020	55	180	1.20805e-08	Cacna1h|Nos1|Cd38|Gnas|Pde1c|Pde1b|Pde1a|Cacna1c|Cacna1d|Cacna1e|Htr2a|Gnal|Cacna1s|P2rx4|P2rx7|P2rx6|Cckbr|Htr5b|P2rx2|Adra1d|Atp2a2|Ryr1|Ryr3|Trhr2|Drd1|Grin2a|Plce1|Grin2d|Vdac3|Vdac1|Tacr3|Tacr1|Adra1a|Calm2|Tnnc2|Adcy2|Prkca|Prkcb|Htr6|Itpr2|Htr4|Slc8a1|Phkg1|Erbb3|Ptafr|Erbb4|Chrm3|Slc25a5|Phka2|Itpkb|Hrh1|Grm5|Ppp3cb|Adora2a|Grm1	http://www.genome.jp/kegg-bin/show_pathway?rno04020/rno:25668%09red/rno:25706%09red/rno:114115%09red/rno:24412%09red/rno:296369%09red/rno:25369%09red/rno:64354%09red/rno:24611%09red/rno:83532%09red/rno:81529%09red/rno:24260%09red/rno:24418%09red/rno:29659%09red/rno:59323%09red/rno:25324%09red/rno:682930%09red/rno:24598%09red/rno:24675%09red/rno:29412%09red/rno:29413%09red/rno:81742%09red/rno:5066…
Neuroactive ligand-receptor interaction	KEGG PATHWAY	rno04080	73	283	1.49612e-07	Gabra1|Adora2a|Ghrhr|Pard3|Rxfp1|Ntsr2|Npy1r|Sstr1|Sstr2|Gnrhr|Oprd1|Gabrb1|Gabrb2|Gabrb3|P2rx4|P2rx7|P2rx6|Cckbr|Htr5b|Mtnr1a|Adra1d|Grid2|Cga|Tshb|Trhr2|Drd2|Drd3|Drd1|Glra3|Grin2a|Grin2d|P2rx2|Tshr|Vipr1|Tacr3|Oprl1|Tacr1|Adra1a|Nr3c1|Grik3|Gabrg3|Gabrg2|Grik2|Mc3r|Grik4|Npffr1|Htr6|Htr4|Glra1|Gabrr2|Glp1r|P2ry2|Gabra4|Htr1f|P2ry6|Pth1r|Ptafr|Grm5|Gria3|Calcr|Gria1|Chrm3|Adra2a|S1pr5|Oprm1|Htr…	http://www.genome.jp/kegg-bin/show_pathway?rno04080/rno:79211%09red/rno:116700%09red/rno:24922%09red/rno:25706%09red/rno:81918%09red/rno:24417%09red/rno:114516%09red/rno:116506%09red/rno:24413%09red/rno:24412%09red/rno:295144%09red/rno:114211%09red/rno:25369%09red/rno:25601%09red/rno:24613%09red/rno:24419%09red/rno:25033%09red/rno:25360%09red/rno:24260%09red/rno:25051%09red/rno:29659%09red/rno:29…
cAMP signaling pathway	KEGG PATHWAY	rno04024	53	195	1.44708e-06	Npr1|Gnas|Npy1r|Cacna1d|Rock1|Sstr1|Sstr2|Atp1a1|Ppara|Cacna1s|Pde4b|Ppp1r1b|Grin2a|Atp2a2|Vav1|Vav3|Fos|Drd2|Drd1|Glp1r|Creb3l1|Plce1|Grin2d|Mapk10|Adcy5|Cacna1c|Calm2|Adcy2|Cngb3|Htr6|Htr4|Sox9|Tnni3|Tshr|Htr1f|Ptch1|Pde4d|Crebbp|Hhip|Mapk9|Fxyd1|Gria3|Creb5|Gria1|Rap1b|Rapgef4|Gli3|Adcy10|Bad|Bdnf|Ep300|Adora2a|Pak1	http://www.genome.jp/kegg-bin/show_pathway?rno04024/rno:24412%09red/rno:500131%09red/rno:25369%09red/rno:29248%09red/rno:25360%09red/rno:50663%09red/rno:25051%09red/rno:25272%09red/rno:25033%09red/rno:25324%09red/rno:682930%09red/rno:24225%09red/rno:25156%09red/rno:29431%09red/rno:170915%09red/rno:59320%09red/rno:360616%09red/rno:362165%09red/rno:140588%09red/rno:81762%09red/rno:314322%09red/rno:…
Dilated cardiomyopathy	KEGG PATHWAY	rno05414	29	88	6.87705e-06	Gnas|Cacna1c|Cacna1d|Cacna1s|Tgfb1|Tgfb2|Itgb4|Atp2a2|Itgb6|Cacnb3|Cacnb2|Adcy5|Tpm2|Cacna2d2|Emd|Adcy2|Sgcd|Tnni3|Slc8a1|Itga8|Itga9|Myh7|Cacng8|Itga11|Ttn|Cacng1|Cacng3|Cacng4|Myl3	http://www.genome.jp/kegg-bin/show_pathway?rno05414/rno:25724%09red/rno:315744%09red/rno:25297%09red/rno:500450%09red/rno:311061%09red/rno:29248%09red/rno:29658%09red/rno:29557%09red/rno:682930%09red/rno:140729%09red/rno:140725%09red/rno:140724%09red/rno:59086%09red/rno:29693%09red/rno:497892%09red/rno:81809%09red/rno:116600%09red/rno:300992%09red/rno:685004%09red/rno:84015%09red/rno:25437%09red/…
Hypertrophic cardiomyopathy (HCM)	KEGG PATHWAY	rno05410	28	84	7.71602e-06	Cacna1c|Cacna1d|Prkaa2|Cacna1s|Tgfb1|Tgfb2|Itgb4|Atp2a2|Itgb6|Cacnb3|Cacnb2|Tpm2|Cacna2d2|Emd|Sgcd|Ace3|Tnni3|Slc8a1|Itga8|Itga9|Myh7|Cacng8|Itga11|Ttn|Cacng1|Cacng3|Cacng4|Myl3	http://www.genome.jp/kegg-bin/show_pathway?rno05410/rno:25724%09red/rno:315744%09red/rno:25297%09red/rno:498012%09red/rno:500450%09red/rno:311061%09red/rno:29248%09red/rno:29658%09red/rno:29557%09red/rno:682930%09red/rno:140729%09red/rno:140725%09red/rno:140724%09red/rno:59086%09red/rno:29693%09red/rno:497892%09red/rno:81809%09red/rno:116600%09red/rno:300992%09red/rno:685004%09red/rno:84015%09red…
Arrhythmogenic right ventricular cardiomyopathy (ARVC)	KEGG PATHWAY	rno05412	25	74	1.80853e-05	Actn2|Cacna1c|Cacna1d|Dsp|Cacna1s|Itgb4|Atp2a2|Itgb6|Cacnb3|Cacnb2|Cacna2d2|Emd|Sgcd|Tcf7l1|Tcf7l2|Slc8a1|Ctnna3|Itga8|Itga9|Dsc2|Cacng8|Itga11|Cacng1|Cacng3|Cacng4	http://www.genome.jp/kegg-bin/show_pathway?rno05412/rno:25724%09red/rno:361839%09red/rno:25297%09red/rno:315744%09red/rno:312451%09red/rno:291760%09red/rno:311061%09red/rno:29658%09red/rno:679869%09red/rno:682930%09red/rno:140729%09red/rno:140725%09red/rno:140724%09red/rno:29693%09red/rno:497892%09red/rno:291245%09red/rno:116600%09red/rno:300992%09red/rno:685004%09red/rno:25437%09red/rno:306871%0…
Synaptic vesicle cycle	KEGG PATHWAY	rno04721	22	63	3.18833e-05	Atp6v1d|Atp6v1a|Snap25|Slc17a7|Atp6v1h|Slc18a2|Slc17a8|Slc18a1|Ap2b1|Stx1a|Slc32a1|Cplx3|Rab3a|Atp6v1b2|Stxbp1|Atp6v0e1|Atp6v1e1|Atp6v1e2|Atp6v1g2|Cltc|Atp6v1c2|Atp6v1c1	http://www.genome.jp/kegg-bin/show_pathway?rno04721/rno:116470%09red/rno:83612%09red/rno:266767%09red/rno:116638%09red/rno:25012%09red/rno:25549%09red/rno:117596%09red/rno:297797%09red/rno:368044%09red/rno:366545%09red/rno:297566%09red/rno:299159%09red/rno:501005%09red/rno:362802%09red/rno:25693%09red/rno:25531%09red/rno:25558%09red/rno:685232%09red/rno:54241%09red/rno:299971%09red/rno:140670%09r…
Amphetamine addiction	KEGG PATHWAY	rno05031	22	65	5.52153e-05	Gnas|Cacna1c|Cacna1d|Slc18a2|Slc18a1|Stx1a|Ppp1r1b|Grin2a|Fos|Drd1|Creb3l1|Grin2d|Adcy5|Calm2|Prkca|Prkcb|Pdyn|Gria3|Creb5|Gria1|Ppp3cb|Fosb	http://www.genome.jp/kegg-bin/show_pathway?rno05031/rno:116470%09red/rno:24412%09red/rno:500131%09red/rno:50663%09red/rno:25549%09red/rno:24675%09red/rno:360616%09red/rno:362165%09red/rno:314322%09red/rno:24680%09red/rno:24409%09red/rno:24896%09red/rno:50592%09red/rno:29190%09red/rno:24316%09red/rno:100360880%09red/rno:25693%09red/rno:25023%09red/rno:29628%09red/rno:24239%09red/rno:64532%09red/rn…
MAPK signaling pathway	KEGG PATHWAY	rno04010	59	253	6.44167e-05	Cacna1h|Bdnf|Ntf3|Fos|Cacna1c|Cacna1d|Cacna1e|Mef2c|Map3k11|Cd14|Dusp9|Mapkapk5|Cacna1s|Dusp1|Dusp7|Tgfb1|Tgfb2|Stmn1|Rps6ka5|Rps6ka6|Cacnb3|Cacnb2|Hspa8|Jund|Prkca|Elk1|Mapk10|Cacna2d2|Dusp16|Fgf14|Nfatc3|Rps6ka1|Map3k2|Map3k3|Prkcb|Ntrk1|Fgf9|Il1a|Mapk9|Ppp3cb|Hspa1l|Rasgrp2|Rasgrp3|Fgf10|Traf6|Hspb1|Cacng4|Rap1b|Pak1|Cacng8|Rps6ka4|Gadd45a|Cacng1|Nlk|Cacng3|Ptpn7|Rasa1|Ptpn5|Cdc42	http://www.genome.jp/kegg-bin/show_pathway?rno04010/rno:24518%09red/rno:498183%09red/rno:25297%09red/rno:361715%09red/rno:361714%09red/rno:361400%09red/rno:314436%09red/rno:50658%09red/rno:59109%09red/rno:24471%09red/rno:300980%09red/rno:24675%09red/rno:317203%09red/rno:29658%09red/rno:682930%09red/rno:140729%09red/rno:24225%09red/rno:311245%09red/rno:314384%09red/rno:140724%09red/rno:59086%09red…
Morphine addiction	KEGG PATHWAY	rno05032	27	91	0.000112969	Gnas|Pde1c|Pde1b|Pde1a|Pde7b|Gabrb1|Gabrb2|Gabrb3|Pde4d|Slc32a1|Drd1|Gng7|Pde11a|Adcy5|Adcy2|Gabrg3|Gabrg2|Gabrr2|Prkcb|Gabra4|Pde4b|Gabra1|Grk4|Pde10a|Oprm1|Prkca|Pde8a	http://www.genome.jp/kegg-bin/show_pathway?rno05032/rno:79211%09red/rno:24922%09red/rno:83612%09red/rno:25601%09red/rno:24680%09red/rno:81529%09red/rno:140929%09red/rno:140928%09red/rno:81742%09red/rno:29709%09red/rno:58979%09red/rno:29695%09red/rno:63885%09red/rno:29691%09red/rno:29705%09red/rno:59077%09red/rno:24896%09red/rno:308776%09red/rno:25023%09red/rno:24626%09red/rno:24627%09red/rno:2431…
Axon guidance	KEGG PATHWAY	rno04360	34	127	0.000151897	Robo1|Srgap1|Rock1|Srgap3|Pak6|Plxna4a|Efnb1|Epha8|Ntn1|Epha3|Dcc|Rnd1|Rgs3|Nfatc2|Nfatc3|Ablim1|Cfl2|Sema6c|Sema4g|Sema3a|Ephb3|Sema3c|Sema3b|Ephb6|Sema3d|Unc5b|Unc5c|Unc5d|Pak1|Epha6|Ppp3cb|Cxcl12|Rasa1|Cdc42	http://www.genome.jp/kegg-bin/show_pathway?rno04360/rno:363142%09red/rno:311658%09red/rno:361400%09red/rno:246262%09red/rno:54293%09red/rno:314903%09red/rno:24772%09red/rno:29202%09red/rno:29431%09red/rno:24675%09red/rno:29744%09red/rno:361764%09red/rno:296078%09red/rno:312213%09red/rno:81762%09red/rno:60630%09red/rno:60589%09red/rno:306534%09red/rno:114523%09red/rno:25676%09red/rno:307989%09red/…
Insulin secretion	KEGG PATHWAY	rno04911	25	85	0.000233331	Snap25|Gnas|Cacna1c|Cacna1d|Atp1a1|Cacna1s|Stx1a|Kcnmb4|Creb3l1|Rab3a|Adcy5|Adcy2|Prkca|Prkcb|Kcnu1|Glp1r|Trpm4|Creb5|Chrm3|Kcnma1|Rapgef4|Kcnn4|Kcnn3|Kcnn2|Adcyap1	http://www.genome.jp/kegg-bin/show_pathway?rno04911/rno:116470%09red/rno:83731%09red/rno:500131%09red/rno:24680%09red/rno:24260%09red/rno:25051%09red/rno:25012%09red/rno:65206%09red/rno:66016%09red/rno:24166%09red/rno:362165%09red/rno:680912%09red/rno:171143%09red/rno:252857%09red/rno:24896%09red/rno:25023%09red/rno:682930%09red/rno:25531%09red/rno:24211%09red/rno:24239%09red/rno:81636%09red/rno:…
Nicotine addiction	KEGG PATHWAY	rno05033	15	40	0.000233416	Slc17a7|Slc17a8|Gabrg3|Gabrg2|Slc32a1|Gria1|Grin2a|Grin2d|Gabra4|Gabrb1|Gabrb2|Gabrb3|Gabra1|Gabrr2|Gria3	http://www.genome.jp/kegg-bin/show_pathway?rno05033/rno:25451%09red/rno:79211%09red/rno:29628%09red/rno:24922%09red/rno:25450%09red/rno:24409%09red/rno:83612%09red/rno:24412%09red/rno:140675%09red/rno:50592%09red/rno:29709%09red/rno:29695%09red/rno:266767%09red/rno:116638%09red/rno:29705%09red
Vascular smooth muscle contraction	KEGG PATHWAY	rno04270	31	121	0.000669075	Npr1|Gnas|Cacna1c|Cacna1d|Rock1|Pla2g5|Prkg1|Pla2g3|Cacna1s|Adra1a|Adra1d|Actg2|Cyp4a8|Adcy5|Gucy1a2|Gna13|Itpr2|Ppp1r14a|Prkch|Calm2|Adcy2|Prkca|Prkcb|Prkcd|Arhgef1|Kcnu1|Kcnmb4|Ramp1|Kcnma1|Adora2a|Myh11	http://www.genome.jp/kegg-bin/show_pathway?rno04270/rno:83731%09red/rno:170538%09red/rno:25369%09red/rno:25365%09red/rno:60323%09red/rno:289733%09red/rno:303634%09red/rno:66012%09red/rno:682930%09red/rno:29412%09red/rno:29413%09red/rno:680912%09red/rno:266674%09red/rno:50663%09red/rno:81762%09red/rno:81749%09red/rno:24603%09red/rno:24680%09red/rno:24896%09red/rno:66016%09red/rno:54286%09red/rno:2…
Glutamatergic synapse	KEGG PATHWAY	rno04724	29	113	0.000956448	Slc17a8|Gnas|Slc17a7|Cacna1d|Shank3|Shank2|Slc38a1|Gng7|Grin2a|Grin2d|Homer1|Homer3|Adcy5|Cacna1c|Adcy2|Prkca|Grik2|Grik3|Grik4|Prkcb|Itpr2|Ppp3cb|Gria3|Gria1|Grm4|Grm5|Grm6|Grm7|Grm1	http://www.genome.jp/kegg-bin/show_pathway?rno04724/rno:24419%09red/rno:24418%09red/rno:24414%09red/rno:24417%09red/rno:24412%09red/rno:266767%09red/rno:116638%09red/rno:171093%09red/rno:54257%09red/rno:24675%09red/rno:58979%09red/rno:170567%09red/rno:24680%09red/rno:24409%09red/rno:24406%09red/rno:24896%09red/rno:50592%09red/rno:64532%09red/rno:298521%09red/rno:29546%09red/rno:25023%09red/rno:29…
Rheumatoid arthritis	KEGG PATHWAY	rno05323	23	83	0.0010278	Atp6v1d|Atp6v1a|Fos|Atp6v1h|RT1-Da|Icam1|Tgfb1|Tgfb2|Ctsk|Csf1|Atp6v1b2|Mmp3|Tnfsf13|Atp6v0e1|Il1a|Cd28|Atp6v1e1|Atp6v1e2|RT1-Db1|Atp6v1g2|Atp6v1c2|Atp6v1c1|Cxcl12	http://www.genome.jp/kegg-bin/show_pathway?rno05323/rno:287437%09red/rno:25660%09red/rno:299159%09red/rno:294270%09red/rno:24772%09red/rno:24493%09red/rno:78965%09red/rno:25464%09red/rno:59086%09red/rno:117596%09red/rno:314322%09red/rno:297797%09red/rno:81809%09red/rno:368044%09red/rno:366545%09red/rno:171045%09red/rno:297566%09red/rno:294269%09red/rno:362802%09red/rno:685232%09red/rno:299971%09r…
Ribosome	KEGG PATHWAY	rno03010	34	141	0.0012054	Rps26|Rps23|Rps21|Rps29|Rpl15|Rpl17|Rpl10|Rpl12|Rpl36al|Rpl18|Mrpl13|Mrpl33|Rpl36|Rpl37|Rpl34|Rpl32|Rpl30|Rps13|RGD1561102|Rps14|Rps18|Rps7|Rps6|Rps3|Rps2|Rpl41|Rps8|Rpl24|Rpl27a|Rps27a|Rps15a|Mrps10|Rps3a|Rpl27	http://www.genome.jp/kegg-bin/show_pathway?rno03010/rno:58927%09red/rno:117053%09red/rno:291434%09red/rno:363187%09red/rno:65136%09red/rno:245981%09red/rno:499782%09red/rno:28298%09red/rno:29304%09red/rno:64640%09red/rno:299938%09red/rno:124323%09red/rno:25348%09red/rno:100363539%09red/rno:81769%09red/rno:29288%09red/rno:29284%09red/rno:81766%09red/rno:81764%09red/rno:124440%09red/rno:27139%09red…
ECM-receptor interaction	KEGG PATHWAY	rno04512	23	85	0.00146112	Gp1bb|Tnn|Itgb4|Itgb6|Sdc1|Col4a6|Spp1|Col3a1|Col2a1|Thbs2|Col27a1|Col1a2|Col1a1|Vtn|Col6a6|Itga8|Itga9|Col11a1|Col11a2|Itga11|Lamc2|Sv2c|Sv2b	http://www.genome.jp/kegg-bin/show_pathway?rno04512/rno:25724%09red/rno:315744%09red/rno:25216%09red/rno:304913%09red/rno:294279%09red/rno:311061%09red/rno:298101%09red/rno:315979%09red/rno:685004%09red/rno:363458%09red/rno:29169%09red/rno:25654%09red/rno:192362%09red/rno:116727%09red/rno:84352%09red/rno:117556%09red/rno:84032%09red/rno:25412%09red/rno:25353%09red/rno:292406%09red/rno:29643%09red…
Cardiac muscle contraction	KEGG PATHWAY	rno04260	22	80	0.00146195	Cacna1c|Cacna1d|Atp1a1|Cacna1s|Cox7b|Atp2a2|Cacnb3|Cacnb2|Tpm2|Cacna2d2|Uqcrc2|Myl3|Uqcrh|Cox6a2|Slc8a1|Uqcrb|Myh7|Cacng8|Cacng1|Cacng3|Cacng4|Tnni3	http://www.genome.jp/kegg-bin/show_pathway?rno04260/rno:25297%09red/rno:303393%09red/rno:29248%09red/rno:29658%09red/rno:29557%09red/rno:682930%09red/rno:140729%09red/rno:140725%09red/rno:140724%09red/rno:362897%09red/rno:29693%09red/rno:116600%09red/rno:300992%09red/rno:500450%09red/rno:366448%09red/rno:24211%09red/rno:24239%09red/rno:24585%09red/rno:293448%09red/rno:29715%09red/rno:25278%09red/…
Retrograde endocannabinoid signaling	KEGG PATHWAY	rno04723	26	101	0.00163714	Slc17a8|Slc17a7|Cacna1d|Gabrb1|Gabrb2|Gabrb3|Cacna1s|Slc32a1|Gng7|Mapk10|Itpr2|Adcy5|Cacna1c|Adcy2|Gabrg3|Gabrg2|Gabrr2|Prkcb|Gabra4|Mapk9|Gabra1|Gria3|Gria1|Prkca|Grm5|Grm1	http://www.genome.jp/kegg-bin/show_pathway?rno04723/rno:79211%09red/rno:24418%09red/rno:24922%09red/rno:24414%09red/rno:83612%09red/rno:266767%09red/rno:116638%09red/rno:25272%09red/rno:682930%09red/rno:29709%09red/rno:58979%09red/rno:29695%09red/rno:29705%09red/rno:24680%09red/rno:50592%09red/rno:50658%09red/rno:25023%09red/rno:29628%09red/rno:24239%09red/rno:25450%09red/rno:25451%09red/rno:6453…
Cocaine addiction	KEGG PATHWAY	rno05030	15	47	0.0016438	Bdnf|Ppp1r1b|Pdyn|Gnas|Creb5|Grin2a|Drd2|Rgs9|Adcy5|Creb3l1|Grin2d|Slc18a2|Slc18a1|Drd1|Fosb	http://www.genome.jp/kegg-bin/show_pathway?rno05030/rno:25693%09red/rno:24316%09red/rno:24409%09red/rno:29481%09red/rno:25549%09red/rno:24318%09red/rno:24225%09red/rno:64532%09red/rno:24896%09red/rno:360616%09red/rno:362165%09red/rno:29190%09red/rno:500131%09red/rno:24412%09red/rno:100360880%09red
Protein digestion and absorption	KEGG PATHWAY	rno04974	23	87	0.00204226	Atp1a1|Xpnpep2|Col3a1|Col4a6|Mme|Ace2|Col2a1|Col7a1|Kcnk5|Slc36a1|Col27a1|Col13a1|Col1a2|Slc16a10|Col1a1|Slc8a1|Col6a6|Col11a1|Col11a2|Col9a2|Col9a3|Kcnn4|Dpp4	http://www.genome.jp/kegg-bin/show_pathway?rno04974/rno:363458%09red/rno:302668%09red/rno:117522%09red/rno:294279%09red/rno:25253%09red/rno:298101%09red/rno:24590%09red/rno:65206%09red/rno:84032%09red/rno:170566%09red/rno:155205%09red/rno:25654%09red/rno:362285%09red/rno:84352%09red/rno:499431%09red/rno:315979%09red/rno:25412%09red/rno:24211%09red/rno:362584%09red/rno:301012%09red/rno:364241%09re…
Circadian entrainment	KEGG PATHWAY	rno04713	24	95	0.00317463	Cacna1h|Nos1|Gnas|Cacna1c|Cacna1d|Prkg1|Mtnr1a|Grin2a|Rps6ka5|Ryr1|Ryr3|Fos|Gng7|Gucy1a2|Grin2d|Adcy5|Calm2|Adcy2|Prkca|Prkcb|Per3|Gria3|Gria1|Adcy10	http://www.genome.jp/kegg-bin/show_pathway?rno04713/rno:24412%09red/rno:114211%09red/rno:50663%09red/rno:66012%09red/rno:24598%09red/rno:314384%09red/rno:78962%09red/rno:59320%09red/rno:58979%09red/rno:170546%09red/rno:314322%09red/rno:24680%09red/rno:24409%09red/rno:24896%09red/rno:50592%09red/rno:114207%09red/rno:54286%09red/rno:25023%09red/rno:29628%09red/rno:24239%09red/rno:81636%09red/rno:64…
Antigen processing and presentation	KEGG PATHWAY	rno04612	23	91	0.00380621	Ifi30|RT1-Da|RT1-A1|RT1-A2|Cd74|Rfxank|Ctsb|Hspa8|RT1-M4|Nfyc|RT1-CE16|RT1-CE10|Tap2|RT1-N2|Hspa1l|RT1-CE3|Ciita|Psme2|RT1-CE5|RT1-Db1|RT1-CE2|RT1-M6-2|Hsp90aa1	http://www.genome.jp/kegg-bin/show_pathway?rno04612/rno:309607%09red/rno:85483%09red/rno:24963%09red/rno:294270%09red/rno:299331%09red/rno:29614%09red/rno:64529%09red/rno:290644%09red/rno:24812%09red/rno:24468%09red/rno:306353%09red/rno:414779%09red/rno:24973%09red/rno:25599%09red/rno:24974%09red/rno:309584%09red/rno:360323%09red/rno:294269%09red/rno:365527%09red/rno:25337%09red/rno:414819%09red/…
cGMP-PKG signaling pathway	KEGG PATHWAY	rno04022	37	168	0.00412283	Npr1|Cacna1c|Cacna1d|Rock1|Adra2a|Mef2c|Mef2a|Prkg1|Oprd1|Atp1a1|Cacna1s|Adra1a|Adra1d|Atp2a2|Irs1|Insr|Creb3l1|Gna13|Rgs2|Vdac3|Vdac1|Adcy5|Nfatc2|Nfatc3|Calm2|Adcy2|Itpr2|Bad|Kcnu1|Slc8a1|Kcnmb4|Myh7|Creb5|Kcnma1|Slc25a5|Gucy1a2|Ppp3cb	http://www.genome.jp/kegg-bin/show_pathway?rno04022/rno:83731%09red/rno:311658%09red/rno:361400%09red/rno:309957%09red/rno:500131%09red/rno:84583%09red/rno:24613%09red/rno:66016%09red/rno:83532%09red/rno:303634%09red/rno:66012%09red/rno:25176%09red/rno:29557%09red/rno:682930%09red/rno:25467%09red/rno:24675%09red/rno:29412%09red/rno:29413%09red/rno:362165%09red/rno:680912%09red/rno:50663%09red/rno…
Adrenergic signaling in cardiomyocytes	KEGG PATHWAY	rno04261	33	147	0.00480365	Gnas|Cacna1c|Cacna1d|Ppp2r2b|Atp1a1|Cacna1s|Adra1a|Rapgef4|Myl3|Adra1d|Atp2a2|Cacnb3|Cacnb2|Tpm2|Creb3l1|Cacna2d2|Adcy5|Calm2|Adcy2|Prkca|Ppp2r3c|Tnni3|Slc8a1|Scn4b|Rps6ka5|Scn7a|Myh7|Creb5|Cacng8|Cacng1|Cacng3|Cacng4|Ppp2r5c	http://www.genome.jp/kegg-bin/show_pathway?rno04261/rno:60660%09red/rno:25297%09red/rno:691318%09red/rno:64155%09red/rno:500131%09red/rno:29248%09red/rno:50663%09red/rno:29658%09red/rno:29557%09red/rno:682930%09red/rno:140729%09red/rno:314384%09red/rno:140724%09red/rno:29412%09red/rno:29413%09red/rno:362165%09red/rno:29693%09red/rno:24680%09red/rno:252857%09red/rno:116600%09red/rno:300992%09red/r…
Dopaminergic synapse	KEGG PATHWAY	rno04728	29	128	0.00691296	Caly|Gnas|Cacna1c|Cacna1d|Ppp2r2b|Gnal|Slc18a2|Slc18a1|Ppp1r1b|Fos|Drd2|Drd3|Drd1|Gng7|Grin2a|Mapk10|Itpr2|Adcy5|Calm2|Prkca|Ppp2r3c|Prkcb|Mapk9|Creb3l1|Gria3|Creb5|Gria1|Ppp3cb|Ppp2r5c	http://www.genome.jp/kegg-bin/show_pathway?rno04728/rno:60660%09red/rno:691318%09red/rno:500131%09red/rno:24611%09red/rno:50663%09red/rno:25272%09red/rno:25549%09red/rno:24675%09red/rno:360616%09red/rno:362165%09red/rno:58979%09red/rno:314322%09red/rno:192349%09red/rno:24680%09red/rno:24409%09red/rno:24896%09red/rno:50592%09red/rno:25023%09red/rno:50658%09red/rno:25693%09red/rno:24316%09red/rno:2…
Oxytocin signaling pathway	KEGG PATHWAY	rno04921	34	157	0.00760732	Npr1|Gnas|Cacna1c|Cacna1d|Rock1|Mef2c|Cacna1s|Cd38|Camk1g|Ryr1|Cacnb2|Ryr3|Fos|Camkk2|Elk1|Rgs2|Cacna2d2|Adcy5|Nfatc2|Nfatc3|Calm2|Adcy2|Oxt|Prkcb|Prkaa2|Itpr2|Cacng8|Gucy1a2|Cacnb3|Prkca|Cacng1|Ppp3cb|Cacng3|Cacng4	http://www.genome.jp/kegg-bin/show_pathway?rno04921/rno:25297%09red/rno:114207%09red/rno:311658%09red/rno:361400%09red/rno:314436%09red/rno:84583%09red/rno:25504%09red/rno:50663%09red/rno:25668%09red/rno:29658%09red/rno:66012%09red/rno:682930%09red/rno:140729%09red/rno:140725%09red/rno:140724%09red/rno:24675%09red/rno:170546%09red/rno:81762%09red/rno:314322%09red/rno:24680%09red/rno:24896%09red/r…
Salivary secretion	KEGG PATHWAY	rno04970	19	76	0.0091712	Adra1a|Nos1|Prkcb|Calm2|Adra1d|Adcy2|Gnas|Prkca|Ryr3|Adcy5|Chrm3|Kcnma1|Kcnn4|Gucy1a2|Bst1|Atp1a1|Cd38|Itpr2|Prkg1	http://www.genome.jp/kegg-bin/show_pathway?rno04970/rno:24680%09red/rno:66012%09red/rno:25023%09red/rno:24211%09red/rno:83731%09red/rno:65206%09red/rno:24598%09red/rno:81636%09red/rno:64532%09red/rno:24896%09red/rno:29412%09red/rno:29413%09red/rno:50663%09red/rno:170546%09red/rno:54286%09red/rno:81506%09red/rno:81678%09red/rno:24260%09red/rno:25668%09red
Collecting duct acid secretion	KEGG PATHWAY	rno04966	9	27	0.0100929	Atp6v1d|Atp6v1a|Atp6v1e1|Atp6v1e2|Atp6v1g2|Atp6v1c2|Atp6v0e1|Atp6v1c1|Atp6v1b2	http://www.genome.jp/kegg-bin/show_pathway?rno04966/rno:362802%09red/rno:117596%09red/rno:366545%09red/rno:685232%09red/rno:299159%09red/rno:297566%09red/rno:299971%09red/rno:368044%09red/rno:94170%09red
Hippo signaling pathway	KEGG PATHWAY	rno04390	32	154	0.0170831	Nkd1|Bmp5|Pard3|Axin2|Wnt10a|Crb2|Ctgf|Yap1|Tgfb1|Tgfb2|Smad4|Inadl|Tead1|Bmp7|Tcf7l1|Tp73|Tcf7l2|Sox2|Bbc3|Ppp2r2b|Wnt7a|Ctnna3|Ywhaz|Dlg3|Fzd3|Ywhaq|Wnt6|Scrib|Ywhah|Wnt16|Ywhag|Ywhae	http://www.genome.jp/kegg-bin/show_pathway?rno04390/rno:361839%09red/rno:361630%09red/rno:315824%09red/rno:81918%09red/rno:60660%09red/rno:64032%09red/rno:56010%09red/rno:679869%09red/rno:59086%09red/rno:114850%09red/rno:364952%09red/rno:363014%09red/rno:317673%09red/rno:85272%09red/rno:81809%09red/rno:500047%09red/rno:266715%09red/rno:312451%09red/rno:366031%09red/rno:316526%09red/rno:316527%09r…
Basal cell carcinoma	KEGG PATHWAY	rno05217	14	54	0.0171779	Fzd3|Axin2|Wnt10a|Tcf7l1|Tcf7l2|Wnt6|Smo|Gli3|Stk36|Sufu|Wnt16|Ptch1|Wnt7a|Hhip	http://www.genome.jp/kegg-bin/show_pathway?rno05217/rno:140588%09red/rno:25273%09red/rno:679869%09red/rno:500047%09red/rno:266715%09red/rno:291936%09red/rno:312451%09red/rno:114850%09red/rno:29134%09red/rno:301516%09red/rno:361769%09red/rno:316526%09red/rno:316527%09red/rno:89830%09red
Pathways in cancer	KEGG PATHWAY	rno05200	59	317	0.0178732	Prkcb|Axin2|Fos|Wnt10a|Fgf10|Ret|Smo|Pten|Rarb|Vegfb|Rala|Tgfb1|Tgfb2|Mapk9|Traf6|Smad4|Tceb1|Dcc|Cycs|Col4a6|Foxo1|Mapk10|Csf3r|Mitf|Hhip|Fgf14|Tgfa|Csf2ra|Cdk6|Prkca|Ccne1|Rassf5|Tcf7l1|Tcf7l2|Ntrk1|Bad|Spi1|Fgf9|Wnt16|Ptch1|Wnt7a|Crebbp|Ctnna3|Cblb|Cebpa|Fzd3|Birc7|Rxrg|Birc3|Wnt6|Cbl|Igf1r|Gli3|Stk36|Sufu|Lamc2|Hsp90aa1|Ep300|Cdc42	http://www.genome.jp/kegg-bin/show_pathway?rno05200/rno:361839%09red/rno:50557%09red/rno:366126%09red/rno:25729%09red/rno:84482%09red/rno:298518%09red/rno:83574%09red/rno:59109%09red/rno:171136%09red/rno:24827%09red/rno:316526%09red/rno:299331%09red/rno:25272%09red/rno:25273%09red/rno:25309%09red/rno:679869%09red/rno:64525%09red/rno:311245%09red/rno:170915%09red/rno:59086%09red/rno:25444%09red/rn…
Long-term potentiation	KEGG PATHWAY	rno04720	16	65	0.0185293	Rps6ka1|Cacna1c|Calm2|Rps6ka6|Prkca|Gria1|Rap1b|Prkcb|Grin2a|Grin2d|Itpr2|Grm5|Ppp3cb|Ep300|Grm1|Crebbp	http://www.genome.jp/kegg-bin/show_pathway?rno04720/rno:81678%09red/rno:24680%09red/rno:25023%09red/rno:24418%09red/rno:24409%09red/rno:24239%09red/rno:24414%09red/rno:170915%09red/rno:24675%09red/rno:24412%09red/rno:50592%09red/rno:54244%09red/rno:81771%09red/rno:317203%09red/rno:171337%09red/rno:50663%09red
Serotonergic synapse	KEGG PATHWAY	rno04726	26	121	0.019878	Gnas|Cacna1c|Cacna1d|Htr2a|Slc18a2|Gabrb1|Gabrb2|Gabrb3|Dusp1|Slc18a1|Htr5b|Cacna1s|Alox5|Gng7|Itpr2|Cyp4x1|Adcy5|Prkca|Prkcb|Htr6|Htr4|Htr1f|Cyp2c11|Kcnd2|Alox15|Kcnn2	http://www.genome.jp/kegg-bin/show_pathway?rno04726/rno:24922%09red/rno:65180%09red/rno:25324%09red/rno:682930%09red/rno:25549%09red/rno:25290%09red/rno:58979%09red/rno:114856%09red/rno:64354%09red/rno:60448%09red/rno:24680%09red/rno:29595%09red/rno:79247%09red/rno:246767%09red/rno:29277%09red/rno:24896%09red/rno:25693%09red/rno:25023%09red/rno:81639%09red/rno:24239%09red/rno:25450%09red/rno:2545…
GABAergic synapse	KEGG PATHWAY	rno04727	20	88	0.0217235	Adcy5|Cacna1s|Hap1|Adcy2|Gabra4|Gabrg3|Gabrg2|Slc32a1|Cacna1c|Cacna1d|Prkcb|Plcl1|Gng7|Prkca|Gabrb1|Slc38a1|Gabrb2|Gabrb3|Gabra1|Gabrr2	http://www.genome.jp/kegg-bin/show_pathway?rno04727/rno:24680%09red/rno:79211%09red/rno:682930%09red/rno:24922%09red/rno:29430%09red/rno:25450%09red/rno:25451%09red/rno:64532%09red/rno:25023%09red/rno:83612%09red/rno:140675%09red/rno:24239%09red/rno:84587%09red/rno:29709%09red/rno:58979%09red/rno:29695%09red/rno:170567%09red/rno:29705%09red/rno:81636%09red/rno:29716%09red
Long-term depression	KEGG PATHWAY	rno04730	15	61	0.0223795	Nos1|Igf1r|Prkcb|Gnas|Ryr1|Gria3|Gria1|Prkca|Gucy1a2|Prkg1|Gna13|Itpr2|Crh|Grid2|Grm1	http://www.genome.jp/kegg-bin/show_pathway?rno04730/rno:66012%09red/rno:25023%09red/rno:29628%09red/rno:81648%09red/rno:24598%09red/rno:24414%09red/rno:24896%09red/rno:50592%09red/rno:114207%09red/rno:54286%09red/rno:81678%09red/rno:24680%09red/rno:79220%09red/rno:303634%09red/rno:25718%09red
Focal adhesion	KEGG PATHWAY	rno04510	40	205	0.0229929	Actn2|Myl12b|Rock1|Vtn|Pten|Vegfb|Igf1r|Mapk9|Itgb4|Itgb6|Vav1|Vav3|Col4a6|Elk1|Mapk10|Col3a1|Col2a1|Shc3|Prkca|Prkcb|Thbs2|Col27a1|Col1a2|Col1a1|Tnn|Cav2|Col6a6|Itga8|Itga9|Col11a1|Col11a2|Birc3|Rap1b|Spp1|Itga11|Lamc2|Bad|Pak6|Pak1|Cdc42	http://www.genome.jp/kegg-bin/show_pathway?rno04510/rno:25724%09red/rno:315744%09red/rno:314436%09red/rno:304913%09red/rno:294279%09red/rno:311061%09red/rno:363425%09red/rno:298101%09red/rno:25272%09red/rno:171337%09red/rno:685004%09red/rno:363458%09red/rno:29431%09red/rno:29169%09red/rno:89811%09red/rno:81762%09red/rno:50685%09red/rno:296078%09red/rno:25654%09red/rno:24680%09red/rno:25718%09red/…
Adherens junction	KEGG PATHWAY	rno04520	17	74	0.0296682	Actn2|Igf1r|Pard3|Wasf2|Smad4|Tcf7l1|Tcf7l2|Ssx2ip|Insr|Pvrl2|Cdc42|Sorbs1|Nlk|Ep300|Ptpn6|Crebbp|Ctnna3	http://www.genome.jp/kegg-bin/show_pathway?rno04520/rno:361839%09red/rno:679869%09red/rno:308023%09red/rno:686098%09red/rno:81918%09red/rno:170915%09red/rno:312451%09red/rno:291245%09red/rno:54244%09red/rno:497961%09red/rno:308417%09red/rno:313024%09red/rno:64465%09red/rno:24954%09red/rno:50554%09red/rno:116689%09red/rno:25718%09red
Wnt signaling pathway	KEGG PATHWAY	rno04310	28	138	0.0326862	Nkd1|Axin2|Wnt10a|Porcn|Lrp6|Skp1|Smad4|Mapk10|Cacybp|Nfatc2|Nfatc3|Sfrp4|Prkca|Prkcb|Tcf7l1|Tcf7l2|Vangl1|Vangl2|Mapk9|Wnt7a|Ppp3cb|Crebbp|Prickle1|Fzd3|Wnt6|Wnt16|Nlk|Ep300	http://www.genome.jp/kegg-bin/show_pathway?rno04310/rno:311658%09red/rno:361400%09red/rno:312451%09red/rno:287280%09red/rno:317368%09red/rno:25272%09red/rno:679869%09red/rno:170915%09red/rno:24675%09red/rno:315259%09red/rno:114850%09red/rno:364952%09red/rno:497961%09red/rno:690366%09red/rno:24680%09red/rno:500047%09red/rno:266715%09red/rno:312781%09red/rno:289144%09red/rno:316526%09red/rno:316527…
GnRH signaling pathway	KEGG PATHWAY	rno04912	19	88	0.0404407	Prkca|Adcy5|Mapk9|Calm2|Adcy2|Gnas|Map3k2|Map3k3|Cacna1c|Cacna1d|Prkcd|Prkcb|Cga|Elk1|Gnrhr|Itpr2|Mapk10|Cacna1s|Cdc42	http://www.genome.jp/kegg-bin/show_pathway?rno04912/rno:25272%09red/rno:24680%09red/rno:64465%09red/rno:682930%09red/rno:24239%09red/rno:170538%09red/rno:314436%09red/rno:303604%09red/rno:64532%09red/rno:24896%09red/rno:116700%09red/rno:81668%09red/rno:81678%09red/rno:25023%09red/rno:171492%09red/rno:50658%09red/rno:81636%09red/rno:50663%09red/rno:29716%09red
Tight junction	KEGG PATHWAY	rno04530	27	135	0.041695	Actn2|Pard3|Myh7b|Myl12b|Myh11|Ppp2r2b|Pten|Tjp3|Cldn11|Cldn15|Inadl|Amotl1|Prkch|Myh14|Exoc4|Prkca|Prkcb|Prkcd|Cldn3|Ctnna3|Myh7|Myh4|Igsf5|Myh8|Myh9|Tjap1|Cdc42	http://www.genome.jp/kegg-bin/show_pathway?rno04530/rno:361839%09red/rno:60660%09red/rno:170538%09red/rno:25745%09red/rno:116654%09red/rno:252942%09red/rno:84588%09red/rno:308572%09red/rno:29557%09red/rno:304000%09red/rno:81918%09red/rno:81749%09red/rno:50685%09red/rno:316233%09red/rno:24680%09red/rno:291245%09red/rno:311570%09red/rno:25023%09red/rno:64465%09red/rno:24582%09red/rno:304388%09red/r…
Purine metabolism	KEGG PATHWAY	rno00230	33	171	0.041806	Npr1|Ak8|Pde1c|Pde1b|Ak1|Ak7|Ak5|Pde7b|Guk1|Hprt1|Nme1|Nme2|Gucy1a2|Ak2|Pde11a|Pde1a|Adcy5|Adcy2|Prps1|Nt5c3b|Rrm2b|Pde4b|Pde4d|Dck|Pola1|Fhit|Nudt2|Nt5e|Pde10a|Adcy10|Dguok|Pde8a|Pkm	http://www.genome.jp/kegg-bin/show_pathway?rno00230/rno:191575%09red/rno:314416%09red/rno:24184%09red/rno:81529%09red/rno:66012%09red/rno:140929%09red/rno:140928%09red/rno:59320%09red/rno:81742%09red/rno:63885%09red/rno:29691%09red/rno:58813%09red/rno:85241%09red/rno:297389%09red/rno:60398%09red/rno:303179%09red/rno:24465%09red/rno:297998%09red/rno:25630%09red/rno:308776%09red/rno:83782%09red/rno…
Pertussis	KEGG PATHWAY	rno05133	16	72	0.0451358	Calm2|Traf6|Fos|C4bpa|Irf8|C1qc|C1qb|C1qa|Cd14|Serping1|Mapk10|Cfl2|Pycard|Il1a|Mapk9|C2	http://www.genome.jp/kegg-bin/show_pathway?rno05133/rno:25272%09red/rno:24231%09red/rno:292060%09red/rno:24235%09red/rno:24493%09red/rno:366624%09red/rno:311245%09red/rno:50658%09red/rno:362634%09red/rno:295703%09red/rno:60350%09red/rno:282817%09red/rno:314322%09red/rno:298566%09red/rno:29687%09red/rno:50663%09red
Hepatitis B	KEGG PATHWAY	rno05161	27	136	0.0452178	Fos|Pten|Stat4|Tgfb1|Tgfb2|Ddx3x|Smad4|Cycs|Creb3l1|Mapk10|Vdac3|Nfatc2|Nfatc3|Ccna2|Prkca|Ccne1|Elk1|Prkcb|Bad|Mapk9|Crebbp|Ywhaz|Egr2|Creb5|Ywhaq|Cdk6|Ep300	http://www.genome.jp/kegg-bin/show_pathway?rno05161/rno:311658%09red/rno:361400%09red/rno:314436%09red/rno:25729%09red/rno:500131%09red/rno:114090%09red/rno:83532%09red/rno:114494%09red/rno:25272%09red/rno:25309%09red/rno:50658%09red/rno:170915%09red/rno:59086%09red/rno:362165%09red/rno:314322%09red/rno:81809%09red/rno:24680%09red/rno:64639%09red/rno:114483%09red/rno:317335%09red/rno:25578%09red/…
Glycosaminoglycan biosynthesis - heparan sulfate / heparin	KEGG PATHWAY	rno00534	7	24	0.045671	Hs3st2|Hs3st1|Xylt2|Ndst3|Ndst4|Xylt1|Hs6st2	http://www.genome.jp/kegg-bin/show_pathway?rno00534/rno:64133%09red/rno:64134%09red/rno:293451%09red/rno:302489%09red/rno:362035%09red/rno:295430%09red/rno:84406%09red
Type II diabetes mellitus	KEGG PATHWAY	rno04930	12	50	0.0458346	Irs1|Socs3|Socs2|Hk2|Cacna1c|Cacna1d|Prkcd|Cacna1e|Insr|Mapk10|Mapk9|Pkm	http://www.genome.jp/kegg-bin/show_pathway?rno04930/rno:25272%09red/rno:84607%09red/rno:24954%09red/rno:24239%09red/rno:170538%09red/rno:25467%09red/rno:25630%09red/rno:89829%09red/rno:25059%09red/rno:50658%09red/rno:54234%09red/rno:29716%09red
Nicotinate and nicotinamide metabolism	KEGG PATHWAY	rno00760	8	29	0.0458574	Cd38|Aox1|Aox2|Nt5e|Nt5c3b|Nudt12|Naprt1|Bst1	http://www.genome.jp/kegg-bin/show_pathway?rno00760/rno:58813%09red/rno:25668%09red/rno:315085%09red/rno:81506%09red/rno:54349%09red/rno:360629%09red/rno:316421%09red/rno:367323%09red
Phagosome	KEGG PATHWAY	rno04145	35	185	0.0475575	Nos1|Atp6v1a|Atp6v1d|Atp6v1h|Cd14|RT1-Da|RT1-CE5|Tubb2a|Dync2h1|RT1-A2|Mrc1|Mrc2|RT1-A1|RT1-M4|RT1-CE16|Atp6v1b2|RT1-CE10|Tap2|Fcgr3a|Thbs2|Nox3|RT1-N2|Atp6v0e1|RT1-CE3|RT1-CE2|Tubb5|Atp6v1e1|Stx7|Atp6v1e2|Coro1a|RT1-Db1|Atp6v1g2|RT1-M6-2|Atp6v1c2|Atp6v1c1	http://www.genome.jp/kegg-bin/show_pathway?rno04145/rno:60350%09red/rno:498011%09red/rno:299159%09red/rno:294270%09red/rno:360323%09red/rno:24598%09red/rno:291327%09red/rno:65209%09red/rno:24812%09red/rno:368044%09red/rno:297797%09red/rno:117596%09red/rno:60466%09red/rno:414779%09red/rno:366545%09red/rno:24973%09red/rno:24974%09red/rno:498736%09red/rno:297566%09red/rno:304966%09red/rno:309584%09r…
